# Supplementary material for: Machine learning assisted composition design of high-entropy Pb-free relaxors with giant energy-storage
Source: Nat Commun. 2025 Feb 1;16:1254. doi: 10.1038/s41467-025-56443-3 (PMC11787375; doi:10.1038/s41467-025-56443-3)
Supplement: Supplementary file 3 — Source Data [file 41467_2025_56443_MOESM3_ESM.xlsx]

## Sheet: Figure 1d
Model	Train R2	Test R2
RF	0.97496	0.84329
GBR	0.98894	0.74884
DTR	0.98699	0.66279
SVR.rbf	0.99266	0.47477
BR	0.84048	0.7322

## Sheet: Figure 1e
Measured Wrec (J cm−3)	Predicted Wrec (J cm−3)
1.89245	2.44
0.96191	0.94019
3.2074	2.0177
5.5946	5.1
4.97078	6.29165
3.92438	4.07108
4.46677	5.37002
5.5954	5.30522
5.57226	5.10822
1.65156	2.72
7.65071	6.50966
1.58971	0.83293
3.50449	2.21297
3.24224	2.96
0.99331	1.2549
5.75005	5.14558
1.47354	0.62735
1.01006	0.83008
0.94492	0.56806
2.23236	1.14
5.87389	5.59
2.17311	1.81388
4.35327	2.86845
4.70744	5.09552
3.08329	2.01373
0.96706	0.67
1.06748	1.26
1.28708	1.29
1.07932	0.67696
1.39478	1.12783
1.44912	1.33413
6.88979	7.13
2.7672	1.76
5.3338	5.5
3.20589	3.50539
1.00417	0.94453
5.36231	6.00282
6.65238	7.99066
1.76023	1.24
6.58454	8.46
1.3804	1.60121
3.03588	3.36466
3.42086	4.37095
1.89035	1.98663
2.24086	3.11609
2.26272	3.23675
6.52702	7.5
5.8028	4.8
7.18326	5.47597
4.98937	4.07011
1.47742	1.53946
6.99822	5.25142
1.49813	1.17453
1.5214	0.98725
0.94264	0.22964
6.84714	6.57037
5.89041	5.11862
0.86838	1.13998
2.52655	3.12225
6.5877	6.18669
1.48254	1.52842
2.20324	1.96638
4.62208	3.22112
1.25131	1.42
3.20833	4.14
1.587	1.55
1.31022	1.52141
1.74568	2.47
4.38838	6.11
7.65443	5.31897
7.73297	8.24133
1.38385	2.64196
6.35774	6.00935
5.579	6.79
1.18046	1.28
1.25053	1.19
0.81971	0.7389
5.53462	5.88703
0.9145	0.36
0.91676	0.66
7.30032	8.55
5.72395	7.40011
8.09944	8.2376
3.07061	3.20861
3.60112	4.1246
2.33052	2.91512
5.08925	3.71
6.54104	5.29576
7.559	6.49361
1.00432	0.87892
1.35292	1.4436
3.03032	3.7291
7.37854	7.79502
5.81222	4.97
3.26642	3.6202
3.58685	3.32933
2.87479	4.27548
6.40692	5.94
1.50328	1.5
1.38356	1.45
1.29431	1.0368
1.41352	2.23947
2.23475	2.23309
7.52544	7.94301
6.18274	6.93482
7.823	8.57804
1.45373	1.69401
6.46346	7.91793
3.45676	3.64
1.30611	1.97
2.64896	2.52
3.44475	3.5155
4.75315	5.03458
1.21752	1.59296
2.80426	2.12972
2.71279	4.87565
3.80939	2.14109
3.6186	2.28366
4.75397	5.22718
1.87416	1.01272
5.44851	4.39479

## Sheet: Figure 1f
Feature	Feature Relative Importance
RSC12(A)	0.06551
Rdve(A)	0.17377
En_MB(A)	0.05848
EA(A)	0.06761
Period(A)	0.06623
I2(A)	0.08083
RSC6(B)	0.09821
En_MB(B)	0.05072
En_A(B)	0.13368
En_G(B)	0.20495

## Sheet: Figure 1g
Element	Rdve(A)	En-G(B)	En-A(B)
Ba	3.35
Ca	2.7
Sr	2.92
Li	3.06
La	2.42
Ag	2.9
Sn		0.17805	10.79
Mg		0.12164	7.646
Hf		0.22999	6.83
Zr		0.12489	7.808
Nb		0.12808	8.34
Ta		0.23458	7.93
Fe		0.13925	10.64

## Sheet: Figure 1i
2θ (°)	Intensity (a.u.)	2θ (°)	Intensity (a.u.)	2θ (°)	Intensity (a.u.)	2θ (°)	Intensity (a.u.)
20	1.09876	20	3.37389	10	3.96825	10	2.03709
20.01	0.96949	20.01	2.87611	10.01	3.92857	10.01	1.85427
20.02	1.0212	20.02	2.63643	10.02	3.61111	10.02	2.36354
20.03	0.96949	20.03	3.15265	10.03	3.65079	10.03	1.80204
20.04	0.95657	20.04	3.11578	10.04	3.63095	10.04	2.15461
20.05	1.43485	20.05	2.98673	10.05	3.49206	10.05	1.89344
20.06	1.27973	20.06	2.87611	10.06	2.8373	10.06	1.99791
20.07	1.35729	20.07	2.61799	10.07	3.23413	10.07	2.02403
20.08	0.71096	20.08	2.80236	10.08	3.59127	10.08	2.12849
20.09	0.89193	20.09	2.78392	10.09	3.37302	10.09	2.19378
20.1	1.18925	20.1	2.30457	10.1	3.37302	10.1	2.12849
20.11	0.68511	20.11	2.78392	10.11	3.4127	10.11	1.86733
20.12	1.04705	20.12	2.50737	10.12	3.33333	10.12	2.25908
20.13	1.18925	20.13	3.07891	10.13	3.53175	10.13	2.01097
20.14	1.03413	20.14	2.91298	10.14	3.90873	10.14	2.2199
20.15	1.15047	20.15	2.72861	10.15	3.37302	10.15	1.78898
20.16	1.15047	20.16	2.87611	10.16	3.94841	10.16	1.78898
20.17	1.13754	20.17	3.35546	10.17	3.33333	10.17	1.94568
20.18	1.27973	20.18	2.94985	10.18	3.53175	10.18	2.07626
20.19	1.11169	20.19	3.46608	10.19	3.39286	10.19	1.93262
20.2	1.37022	20.2	2.71018	10.2	3.45238	10.2	2.16767
20.21	0.93071	20.21	3.15265	10.21	3.59127	10.21	1.93262
20.22	0.67218	20.22	2.72861	10.22	4.12698	10.22	1.89344
20.23	1.24095	20.23	2.91298	10.23	3.27381	10.23	1.94568
20.24	1.15047	20.24	3.11578	10.24	3.5119	10.24	1.94568
20.25	1.15047	20.25	2.72861	10.25	3.45238	10.25	1.76286
20.26	1.04705	20.26	2.94985	10.26	2.89683	10.26	1.8151
20.27	1.47363	20.27	2.98673	10.27	3.55159	10.27	1.99791
20.28	1.2668	20.28	2.80236	10.28	3.13492	10.28	1.86733
20.29	0.95657	20.29	2.35988	10.29	3.29365	10.29	2.14155
20.3	0.81437	20.3	2.56268	10.3	3.37302	10.3	2.16767
20.31	1.03413	20.31	2.59956	10.31	3.29365	10.31	2.12849
20.32	0.81437	20.32	2.91298	10.32	3.45238	10.32	1.8151
20.33	1.4607	20.33	2.43363	10.33	2.89683	10.33	2.27213
20.34	1.12461	20.34	2.56268	10.34	3.23413	10.34	2.42883
20.35	1.43485	20.35	2.54425	10.35	3.71032	10.35	2.0632
20.36	0.95657	20.36	2.91298	10.36	2.93651	10.36	2.07626
20.37	1.0212	20.37	2.63643	10.37	3.31349	10.37	1.94568
20.38	1.09876	20.38	3.26327	10.38	2.30159	10.38	1.95874
20.39	1.27973	20.39	2.98673	10.39	3.4127	10.39	2.0632
20.4	1.39607	20.4	2.32301	10.4	3.21429	10.4	2.27213
20.41	0.96949	20.41	3.07891	10.41	2.93651	10.41	1.78898
20.42	0.99535	20.42	2.98673	10.42	3.73016	10.42	1.99791
20.43	1.22802	20.43	2.43363	10.43	3.23413	10.43	1.93262
20.44	0.80145	20.44	3.04204	10.44	3.1746	10.44	1.8151
20.45	1.13754	20.45	2.56268	10.45	3.84921	10.45	1.82815
20.46	1.34436	20.46	2.76549	10.46	3.13492	10.46	2.02403
20.47	1.0212	20.47	2.4705	10.47	3.61111	10.47	1.72369
20.48	0.8273	20.48	3.31858	10.48	3.29365	10.48	1.91956
20.49	1.34436	20.49	3.48451	10.49	3.5119	10.49	2.25908
20.5	1.33144	20.5	3.0236	10.5	3.4127	10.5	2.25908
20.51	0.94364	20.51	2.63643	10.51	2.93651	10.51	1.56699
20.52	0.77559	20.52	2.72861	10.52	2.65873	10.52	2.12849
20.53	1.18925	20.53	2.52581	10.53	3.82937	10.53	1.7498
20.54	1.29266	20.54	2.74705	10.54	3.11508	10.54	1.63228
20.55	0.85315	20.55	3.0236	10.55	3.73016	10.55	1.61922
20.56	1.03413	20.56	3.0236	10.56	3.49206	10.56	1.35806
20.57	1.31851	20.57	3.04204	10.57	3.78968	10.57	2.01097
20.58	1.09876	20.58	2.85767	10.58	3.33333	10.58	1.85427
20.59	0.96949	20.59	2.89454	10.59	3.09524	10.59	1.63228
20.6	1.31851	20.6	2.6733	10.6	3.19444	10.6	1.63228
20.61	1.13754	20.61	3.0236	10.61	3.23413	10.61	1.67145
20.62	0.94364	20.62	2.78392	10.62	3.23413	10.62	1.59311
20.63	1.00827	20.63	2.91298	10.63	3.13492	10.63	1.68451
20.64	0.93071	20.64	3.26327	10.64	3.33333	10.64	1.51476
20.65	0.96949	20.65	2.93142	10.65	3.0754	10.65	1.82815
20.66	0.99535	20.66	2.83923	10.66	3.4127	10.66	1.89344
20.67	1.03413	20.67	2.98673	10.67	3.43254	10.67	1.63228
20.68	1.22802	20.68	2.87611	10.68	2.91667	10.68	1.44946
20.69	1.00827	20.69	3.2264	10.69	3.43254	10.69	1.93262
20.7	0.93071	20.7	2.80236	10.7	2.77778	10.7	1.80204
20.71	1.11169	20.71	3.7795	10.71	3.27381	10.71	1.67145
20.72	0.87901	20.72	3.04204	10.72	3.01587	10.72	1.82815
20.73	1.2668	20.73	2.59956	10.73	3.21429	10.73	2.14155
20.74	1.31851	20.74	3.41077	10.74	3.43254	10.74	1.8151
20.75	1.51241	20.75	2.6733	10.75	3.45238	10.75	2.25908
20.76	0.94364	20.76	2.91298	10.76	3.31349	10.76	2.01097
20.77	0.8273	20.77	2.52581	10.77	2.89683	10.77	1.91956
20.78	1.38314	20.78	2.78392	10.78	3.63095	10.78	2.20684
20.79	1.09876	20.79	3.41077	10.79	3.0754	10.79	1.91956
20.8	0.94364	20.8	2.87611	10.8	3.43254	10.8	1.8151
20.81	1.24095	20.81	2.4705	10.81	3.13492	10.81	1.69757
20.82	1.33144	20.82	2.83923	10.82	2.61905	10.82	2.01097
20.83	1.39607	20.83	3.0236	10.83	3.11508	10.83	1.91956
20.84	1.05998	20.84	3.18953	10.84	2.81746	10.84	2.2199
20.85	0.71096	20.85	2.6733	10.85	3.39286	10.85	1.61922
20.86	1.2151	20.86	2.69174	10.86	3.45238	10.86	1.89344
20.87	0.96949	20.87	3.04204	10.87	3.21429	10.87	1.97179
20.88	1.12461	20.88	2.71018	10.88	3.37302	10.88	1.88039
20.89	0.78852	20.89	3.41077	10.89	3.55159	10.89	1.56699
20.9	1.09876	20.9	3.09735	10.9	3.43254	10.9	1.35806
20.91	1.34436	20.91	2.63643	10.91	3.21429	10.91	1.93262
20.92	1.15047	20.92	2.85767	10.92	3.0754	10.92	1.91956
20.93	1.38314	20.93	2.74705	10.93	3.31349	10.93	1.91956
20.94	0.76267	20.94	3.35546	10.94	2.97619	10.94	1.93262
20.95	1.55119	20.95	3.5767	10.95	3.29365	10.95	1.97179
20.96	1.29266	20.96	3.11578	10.96	3.43254	10.96	1.91956
20.97	1.04705	20.97	3.2264	10.97	3.01587	10.97	1.85427
20.98	1.0212	20.98	3.68732	10.98	2.87698	10.98	1.85427
20.99	1.12461	20.99	3.41077	10.99	3.29365	10.99	1.85427
21	1.22802	21	3.11578	11	2.87698	11	1.89344
21.01	1.17632	21.01	2.98673	11.01	2.97619	11.01	1.7498
21.02	1.38314	21.02	3.4292	11.02	3.55159	11.02	2.07626
21.03	1.33144	21.03	2.93142	11.03	3.0754	11.03	2.10238
21.04	0.84023	21.04	2.89454	11.04	3.27381	11.04	1.68451
21.05	1.15047	21.05	2.71018	11.05	2.81746	11.05	1.85427
21.06	1.24095	21.06	2.76549	11.06	3.11508	11.06	2.10238
21.07	1.27973	21.07	3.33702	11.07	2.77778	11.07	1.86733
21.08	0.95657	21.08	3.00516	11.08	3.03571	11.08	2.01097
21.09	1.12461	21.09	2.80236	11.09	2.93651	11.09	1.55393
21.1	1.51241	21.1	3.09735	11.1	3.43254	11.1	1.80204
21.11	1.44778	21.11	3.33702	11.11	3.23413	11.11	2.16767
21.12	1.47363	21.12	3.11578	11.12	3.43254	11.12	2.0632
21.13	1.44778	21.13	3.52139	11.13	3.55159	11.13	1.94568
21.14	1.22802	21.14	3.46608	11.14	2.99603	11.14	1.63228
21.15	1.07291	21.15	3.0236	11.15	2.97619	11.15	1.97179
21.16	1.24095	21.16	3.81637	11.16	3.49206	11.16	2.01097
21.17	1.09876	21.17	3.52139	11.17	3.43254	11.17	2.14155
21.18	1.03413	21.18	3.07891	11.18	3.29365	11.18	2.15461
21.19	1.6029	21.19	3.50295	11.19	3.5119	11.19	1.78898
21.2	0.89193	21.2	2.52581	11.2	2.81746	11.2	1.52781
21.21	1.24095	21.21	3.20796	11.21	2.81746	11.21	1.61922
21.22	1.31851	21.22	3.39233	11.22	3.1746	11.22	1.6584
21.23	1.4607	21.23	2.98673	11.23	2.89683	11.23	1.76286
21.24	1.07291	21.24	3.5767	11.24	3.01587	11.24	1.72369
21.25	1.38314	21.25	2.80236	11.25	2.22222	11.25	1.95874
21.26	1.22802	21.26	3.20796	11.26	3.23413	11.26	1.25359
21.27	1.6029	21.27	2.63643	11.27	3.01587	11.27	1.91956
21.28	0.95657	21.28	3.11578	11.28	3.19444	11.28	1.7498
21.29	1.13754	21.29	3.53982	11.29	3.33333	11.29	1.95874
21.3	0.8273	21.3	3.37389	11.3	2.5	11.3	1.78898
21.31	1.33144	21.31	3.39233	11.31	3.4127	11.31	2.20684
21.32	1.17632	21.32	3.33702	11.32	3.37302	11.32	1.89344
21.33	1.27973	21.33	3.59513	11.33	2.79762	11.33	1.97179
21.34	1.15047	21.34	3.63201	11.34	3.45238	11.34	1.60616
21.35	0.94364	21.35	3.28171	11.35	2.91667	11.35	1.68451
21.36	0.87901	21.36	2.94985	11.36	3.31349	11.36	1.80204
21.37	1.09876	21.37	3.04204	11.37	2.77778	11.37	1.60616
21.38	1.31851	21.38	3.04204	11.38	3.0754	11.38	1.41029
21.39	1.27973	21.39	3.65044	11.39	3.0754	11.39	1.73675
21.4	1.05998	21.4	2.85767	11.4	3.11508	11.4	2.15461
21.41	1.05998	21.41	3.53982	11.41	3.73016	11.41	2.03709
21.42	1.04705	21.42	3.46608	11.42	2.79762	11.42	1.85427
21.43	1.31851	21.43	3.2264	11.43	3.31349	11.43	2.07626
21.44	1.2668	21.44	3.00516	11.44	2.87698	11.44	1.76286
21.45	1.03413	21.45	3.33702	11.45	3.33333	11.45	1.8151
21.46	1.07291	21.46	3.37389	11.46	3.21429	11.46	1.61922
21.47	0.96949	21.47	3.07891	11.47	2.81746	11.47	1.85427
21.48	1.2668	21.48	3.33702	11.48	3.03571	11.48	1.51476
21.49	0.89193	21.49	3.00516	11.49	2.79762	11.49	1.41029
21.5	1.31851	21.5	3.20796	11.5	3.63095	11.5	1.69757
21.51	1.35729	21.51	3.00516	11.51	2.77778	11.51	1.60616
21.52	1.34436	21.52	2.87611	11.52	3.21429	11.52	1.39723
21.53	0.96949	21.53	2.98673	11.53	2.87698	11.53	1.55393
21.54	1.18925	21.54	3.11578	11.54	3.80952	11.54	1.94568
21.55	1.15047	21.55	3.2264	11.55	3.49206	11.55	1.6584
21.56	0.93071	21.56	3.39233	11.56	2.8373	11.56	2.03709
21.57	1.15047	21.57	3.18953	11.57	3.31349	11.57	1.7498
21.58	1.38314	21.58	3.0236	11.58	2.42063	11.58	2.07626
21.59	1.2151	21.59	3.52139	11.59	3.39286	11.59	1.85427
21.6	1.00827	21.6	2.71018	11.6	3.19444	11.6	1.78898
21.61	1.05998	21.61	3.2264	11.61	3.23413	11.61	1.69757
21.62	1.04705	21.62	3.18953	11.62	2.69841	11.62	1.6584
21.63	1.18925	21.63	4.14823	11.63	3.31349	11.63	1.85427
21.64	1.03413	21.64	4.01917	11.64	3.37302	11.64	1.68451
21.65	1.15047	21.65	2.91298	11.65	3.84921	11.65	1.86733
21.66	1.00827	21.66	3.26327	11.66	3.11508	11.66	1.6584
21.67	1.35729	21.67	3.4292	11.67	2.8373	11.67	1.44946
21.68	1.27973	21.68	3.74263	11.68	3.19444	11.68	1.61922
21.69	1.12461	21.69	3.00516	11.69	3.11508	11.69	1.88039
21.7	1.09876	21.7	3.18953	11.7	2.87698	11.7	1.82815
21.71	1.07291	21.71	3.35546	11.71	2.71825	11.71	1.52781
21.72	1.17632	21.72	3.59513	11.72	2.87698	11.72	1.89344
21.73	1.22802	21.73	3.41077	11.73	3.45238	11.73	2.01097
21.74	1.27973	21.74	3.2264	11.74	3.0754	11.74	1.44946
21.75	1.49948	21.75	3.53982	11.75	3.49206	11.75	1.80204
21.76	1.16339	21.76	3.39233	11.76	2.71825	11.76	1.67145
21.77	1.6029	21.77	3.31858	11.77	2.75794	11.77	1.7498
21.78	1.43485	21.78	3.06047	11.78	2.79762	11.78	1.54087
21.79	1.13754	21.79	3.31858	11.79	2.77778	11.79	1.51476
21.8	1.37022	21.8	3.11578	11.8	2.65873	11.8	1.91956
21.81	1.409	21.81	3.33702	11.81	2.48016	11.81	2.02403
21.82	1.35729	21.82	3.18953	11.82	3.11508	11.82	1.95874
21.83	0.6334	21.83	3.24484	11.83	3.31349	11.83	1.60616
21.84	1.07291	21.84	3.35546	11.84	3.09524	11.84	1.94568
21.85	1.24095	21.85	3.39233	11.85	2.46032	11.85	1.94568
21.86	1.27973	21.86	3.72419	11.86	3.01587	11.86	2.01097
21.87	1.47363	21.87	3.07891	11.87	3.33333	11.87	1.80204
21.88	1.47363	21.88	3.24484	11.88	2.67857	11.88	1.85427
21.89	1.04705	21.89	2.85767	11.89	2.79762	11.89	1.7498
21.9	1.66753	21.9	3.5767	11.9	3.21429	11.9	1.56699
21.91	1.37022	21.91	2.71018	11.91	2.8373	11.91	1.93262
21.92	1.37022	21.92	3.41077	11.92	3.1746	11.92	2.10238
21.93	1.18925	21.93	3.15265	11.93	2.91667	11.93	1.78898
21.94	1.2151	21.94	2.6733	11.94	2.38095	11.94	1.76286
21.95	1.16339	21.95	3.52139	11.95	3.09524	11.95	1.73675
21.96	1.17632	21.96	3.09735	11.96	3.39286	11.96	1.73675
21.97	1.37022	21.97	3.18953	11.97	3.13492	11.97	1.68451
21.98	1.05998	21.98	3.24484	11.98	2.91667	11.98	1.59311
21.99	1.07291	21.99	3.52139	11.99	3.19444	11.99	1.51476
22	0.96949	22	3.09735	12	3.33333	12	1.94568
22.01	1.27973	22.01	3.28171	12.01	3.43254	12.01	1.76286
22.02	1.31851	22.02	3.72419	12.02	3.27381	12.02	1.35806
22.03	1.62875	22.03	2.61799	12.03	3.5119	12.03	1.31888
22.04	1.35729	22.04	3.48451	12.04	2.93651	12.04	1.67145
22.05	1.17632	22.05	3.7795	12.05	2.77778	12.05	1.68451
22.06	1.18925	22.06	3.37389	12.06	3.1746	12.06	1.52781
22.07	1.33144	22.07	3.15265	12.07	3.37302	12.07	1.55393
22.08	1.49948	22.08	3.26327	12.08	2.71825	12.08	1.85427
22.09	1.52534	22.09	4.22198	12.09	3.0754	12.09	1.7498
22.1	1.8485	22.1	3.37389	12.1	2.46032	12.1	1.60616
22.11	1.31851	22.11	3.35546	12.11	3.4127	12.11	1.29277
22.12	1.16339	22.12	3.4292	12.12	2.91667	12.12	1.39723
22.13	1.409	22.13	3.09735	12.13	2.8373	12.13	1.61922
22.14	1.29266	22.14	3.50295	12.14	2.81746	12.14	1.78898
22.15	1.48656	22.15	3.37389	12.15	2.99603	12.15	1.60616
22.16	1.33144	22.16	3.07891	12.16	3.43254	12.16	1.6584
22.17	1.03413	22.17	3.63201	12.17	2.89683	12.17	1.60616
22.18	1.34436	22.18	3.46608	12.18	2.55952	12.18	1.63228
22.19	1.70631	22.19	2.59956	12.19	2.67857	12.19	1.63228
22.2	1.44778	22.2	2.85767	12.2	3.53175	12.2	1.67145
22.21	1.49948	22.21	3.18953	12.21	2.67857	12.21	1.8151
22.22	1.66753	22.22	3.11578	12.22	2.93651	12.22	1.60616
22.23	1.49948	22.23	3.26327	12.23	3.71032	12.23	1.56699
22.24	1.51241	22.24	3.2264	12.24	3.21429	12.24	1.31888
22.25	1.69338	22.25	4.03761	12.25	3.33333	12.25	1.27971
22.26	1.409	22.26	3.7795	12.26	2.65873	12.26	1.27971
22.27	1.22802	22.27	3.63201	12.27	2.79762	12.27	1.33194
22.28	1.56412	22.28	4.03761	12.28	2.69841	12.28	1.44946
22.29	1.56412	22.29	2.94985	12.29	2.79762	12.29	1.8151
22.3	1.35729	22.3	3.07891	12.3	2.40079	12.3	1.73675
22.31	1.35729	22.31	3.4292	12.31	3.11508	12.31	1.63228
22.32	1.31851	22.32	3.79794	12.32	2.57937	12.32	1.6584
22.33	1.15047	22.33	3.79794	12.33	2.69841	12.33	1.73675
22.34	1.57704	22.34	3.74263	12.34	2.89683	12.34	1.86733
22.35	1.70631	22.35	3.68732	12.35	3.21429	12.35	1.68451
22.36	1.6546	22.36	3.65044	12.36	2.36111	12.36	1.8151
22.37	1.24095	22.37	4.07448	12.37	3.11508	12.37	1.59311
22.38	1.13754	22.38	3.0236	12.38	2.51984	12.38	1.56699
22.39	1.35729	22.39	3.46608	12.39	2.30159	12.39	1.52781
22.4	1.70631	22.4	4.05605	12.4	2.99603	12.4	1.59311
22.41	1.25388	22.41	3.5767	12.41	2.79762	12.41	1.60616
22.42	1.18925	22.42	3.63201	12.42	2.93651	12.42	1.48864
22.43	1.37022	22.43	3.39233	12.43	2.40079	12.43	1.46252
22.44	2.01655	22.44	3.5767	12.44	2.57937	12.44	1.25359
22.45	1.38314	22.45	3.72419	12.45	2.77778	12.45	1.6584
22.46	1.27973	22.46	3.18953	12.46	3.53175	12.46	1.99791
22.47	1.55119	22.47	3.07891	12.47	2.28175	12.47	1.61922
22.48	1.47363	22.48	4.01917	12.48	2.59921	12.48	1.6584
22.49	1.66753	22.49	3.72419	12.49	2.48016	12.49	1.73675
22.5	1.49948	22.5	3.52139	12.5	2.79762	12.5	1.44946
22.51	1.48656	22.51	3.68732	12.51	3.31349	12.51	1.68451
22.52	1.82265	22.52	3.48451	12.52	2.69841	12.52	1.67145
22.53	1.96484	22.53	2.78392	12.53	2.36111	12.53	1.54087
22.54	2.06825	22.54	3.83481	12.54	2.97619	12.54	1.61922
22.55	1.77094	22.55	3.7795	12.55	2.57937	12.55	1.55393
22.56	2.37849	22.56	3.81637	12.56	2.40079	12.56	1.41029
22.57	1.70631	22.57	4.27729	12.57	2.55952	12.57	1.72369
22.58	1.92606	22.58	3.81637	12.58	2.69841	12.58	1.82815
22.59	1.88728	22.59	3.7795	12.59	2.69841	12.59	1.67145
22.6	2.40434	22.6	3.81637	12.6	2.65873	12.6	1.60616
22.61	2.61117	22.61	3.37389	12.61	2.57937	12.61	1.68451
22.62	2.32678	22.62	3.26327	12.62	2.79762	12.62	1.59311
22.63	2.88263	22.63	3.9823	12.63	2.65873	12.63	1.39723
22.64	3.07653	22.64	3.68732	12.64	2.57937	12.64	1.73675
22.65	3.52896	22.65	3.72419	12.65	2.87698	12.65	1.6584
22.66	4.4726	22.66	3.83481	12.66	3.4127	12.66	1.88039
22.67	5.55843	22.67	4.11136	12.67	2.71825	12.67	1.61922
22.68	6.50207	22.68	3.7795	12.68	2.91667	12.68	1.51476
22.69	7.394	22.69	3.94543	12.69	2.51984	12.69	1.59311
22.7	8.51861	22.7	3.96386	12.7	2.8373	12.7	1.73675
22.71	8.1696	22.71	4.31416	12.71	2.87698	12.71	1.8151
22.72	6.85109	22.72	4.05605	12.72	2.8373	12.72	1.52781
22.73	6.26939	22.73	3.89012	12.73	2.97619	12.73	1.61922
22.74	5.98501	22.74	3.85324	12.74	2.75794	12.74	1.76286
22.75	5.57135	22.75	4.03761	12.75	2.67857	12.75	1.89344
22.76	5.27404	22.76	5.07006	12.76	2.30159	12.76	1.8151
22.77	4.74405	22.77	4.66445	12.77	2.75794	12.77	1.80204
22.78	4.14943	22.78	3.83481	12.78	2.89683	12.78	1.80204
22.79	3.05067	22.79	4.5354	12.79	3.27381	12.79	1.6584
22.8	2.22337	22.8	5.2913	12.8	3.19444	12.8	1.91956
22.81	2.19752	22.81	6.41593	12.81	3.01587	12.81	1.29277
22.82	1.88728	22.82	6.02876	12.82	2.5	12.82	1.52781
22.83	2.05533	22.83	6.21313	12.83	2.46032	12.83	1.82815
22.84	1.71923	22.84	5.30973	12.84	2.40079	12.84	1.93262
22.85	2.00362	22.85	6.23156	12.85	2.57937	12.85	1.59311
22.86	2.01655	22.86	5.73378	12.86	2.36111	12.86	1.95874
22.87	1.83557	22.87	5.66003	12.87	2.5	12.87	1.67145
22.88	1.51241	22.88	5.0885	12.88	2.69841	12.88	1.39723
22.89	1.69338	22.89	5.30973	12.89	2.57937	12.89	1.41029
22.9	1.37022	22.9	6.10251	12.9	2.48016	12.9	1.6584
22.91	1.4607	22.91	4.46165	12.91	1.86508	12.91	1.63228
22.92	1.73216	22.92	4.79351	12.92	2.93651	12.92	1.69757
22.93	1.44778	22.93	4.25885	12.93	2.65873	12.93	1.59311
22.94	1.35729	22.94	4.1851	12.94	2.93651	12.94	1.73675
22.95	1.77094	22.95	3.7795	12.95	2.8373	12.95	1.56699
22.96	1.68046	22.96	3.48451	12.96	2.91667	12.96	1.46252
22.97	1.22802	22.97	3.59513	12.97	2.69841	12.97	2.15461
22.98	1.49948	22.98	4.22198	12.98	2.22222	12.98	1.85427
22.99	1.55119	22.99	3.70575	12.99	2.38095	12.99	1.42335
23	1.44778	23	3.55826	13	2.69841	13	1.29277
23.01	1.2151	23.01	3.48451	13.01	2.5	13.01	1.60616
23.02	1.58997	23.02	3.65044	13.02	2.87698	13.02	1.39723
23.03	1.58997	23.03	3.70575	13.03	2.8373	13.03	1.59311
23.04	1.99069	23.04	4.01917	13.04	2.5	13.04	1.6584
23.05	1.61582	23.05	4.1851	13.05	2.38095	13.05	1.7498
23.06	1.12461	23.06	3.63201	13.06	2.99603	13.06	1.22747
23.07	1.18925	23.07	3.31858	13.07	2.91667	13.07	1.8151
23.08	1.29266	23.08	3.9823	13.08	2.57937	13.08	1.41029
23.09	1.13754	23.09	3.66888	13.09	2.99603	13.09	1.55393
23.1	1.51241	23.1	3.74263	13.1	2.99603	13.1	1.38417
23.11	1.73216	23.11	3.79794	13.11	2.71825	13.11	1.59311
23.12	1.77094	23.12	3.50295	13.12	2.40079	13.12	2.03709
23.13	1.8485	23.13	3.63201	13.13	2.61905	13.13	1.22747
23.14	1.69338	23.14	3.15265	13.14	2.40079	13.14	1.48864
23.15	1.29266	23.15	3.31858	13.15	2.51984	13.15	1.14913
23.16	1.24095	23.16	4.14823	13.16	2.79762	13.16	1.59311
23.17	1.48656	23.17	3.52139	13.17	2.71825	13.17	1.55393
23.18	1.00827	23.18	3.26327	13.18	2.67857	13.18	1.52781
23.19	1.35729	23.19	4.22198	13.19	3.09524	13.19	1.85427
23.2	1.409	23.2	3.72419	13.2	2.71825	13.2	1.47558
23.21	1.31851	23.21	3.94543	13.21	2.55952	13.21	1.73675
23.22	1.38314	23.22	3.46608	13.22	2.87698	13.22	1.46252
23.23	1.6029	23.23	3.4292	13.23	2.93651	13.23	1.39723
23.24	1.31851	23.24	3.37389	13.24	2.30159	13.24	1.59311
23.25	1.24095	23.25	3.72419	13.25	2.55952	13.25	1.41029
23.26	1.8485	23.26	3.74263	13.26	3.09524	13.26	1.6584
23.27	1.37022	23.27	3.7795	13.27	2.65873	13.27	1.8151
23.28	1.409	23.28	3.66888	13.28	2.36111	13.28	1.61922
23.29	1.409	23.29	3.48451	13.29	2.71825	13.29	1.89344
23.3	1.39607	23.3	3.52139	13.3	2.69841	13.3	1.35806
23.31	1.70631	23.31	4.22198	13.31	2.91667	13.31	1.51476
23.32	1.409	23.32	3.35546	13.32	2.81746	13.32	1.54087
23.33	1.37022	23.33	3.55826	13.33	2.79762	13.33	1.44946
23.34	1.24095	23.34	3.53982	13.34	2.2619	13.34	1.72369
23.35	1.2151	23.35	3.52139	13.35	2.30159	13.35	1.73675
23.36	1.43485	23.36	3.85324	13.36	2.46032	13.36	1.51476
23.37	1.48656	23.37	3.59513	13.37	2.51984	13.37	1.39723
23.38	1.38314	23.38	3.7795	13.38	2.59921	13.38	1.51476
23.39	1.2668	23.39	3.31858	13.39	2.55952	13.39	1.1883
23.4	1.16339	23.4	3.50295	13.4	2.40079	13.4	1.27971
23.41	1.58997	23.41	3.09735	13.41	3.0754	13.41	1.6584
23.42	1.68046	23.42	3.87168	13.42	2.59921	13.42	1.51476
23.43	1.35729	23.43	3.55826	13.43	3.27381	13.43	1.56699
23.44	1.55119	23.44	3.37389	13.44	2.32143	13.44	1.52781
23.45	1.33144	23.45	3.15265	13.45	2.67857	13.45	1.33194
23.46	1.73216	23.46	3.07891	13.46	2.71825	13.46	1.51476
23.47	1.34436	23.47	3.68732	13.47	3.23413	13.47	1.8151
23.48	1.66753	23.48	3.74263	13.48	2.57937	13.48	1.33194
23.49	1.47363	23.49	3.53982	13.49	2.18254	13.49	1.55393
23.5	1.44778	23.5	3.65044	13.5	3.11508	13.5	1.60616
23.51	1.38314	23.51	3.50295	13.51	2.61905	13.51	1.52781
23.52	1.6029	23.52	4.35103	13.52	2.71825	13.52	1.38417
23.53	1.16339	23.53	4.03761	13.53	2.93651	13.53	1.35806
23.54	1.52534	23.54	3.89012	13.54	2.40079	13.54	1.26665
23.55	1.49948	23.55	4.11136	13.55	2.71825	13.55	1.29277
23.56	1.69338	23.56	3.39233	13.56	2.87698	13.56	1.52781
23.57	1.38314	23.57	3.72419	13.57	2.38095	13.57	1.51476
23.58	1.61582	23.58	3.37389	13.58	2.89683	13.58	1.05772
23.59	1.27973	23.59	3.74263	13.59	2.91667	13.59	1.22747
23.6	1.6029	23.6	3.59513	13.6	2.18254	13.6	1.31888
23.61	1.49948	23.61	3.50295	13.61	2.75794	13.61	1.54087
23.62	1.24095	23.62	3.66888	13.62	2.91667	13.62	1.60616
23.63	1.18925	23.63	3.70575	13.63	2.51984	13.63	1.10995
23.64	1.43485	23.64	3.50295	13.64	2.48016	13.64	1.21442
23.65	1.29266	23.65	3.52139	13.65	2.2619	13.65	1.46252
23.66	1.73216	23.66	3.81637	13.66	2.48016	13.66	1.78898
23.67	1.55119	23.67	3.24484	13.67	2.87698	13.67	1.22747
23.68	1.37022	23.68	3.48451	13.68	2.79762	13.68	1.69757
23.69	1.409	23.69	3.89012	13.69	2.32143	13.69	1.54087
23.7	1.6029	23.7	3.70575	13.7	2.42063	13.7	1.60616
23.71	1.43485	23.71	3.9823	13.71	2.8373	13.71	1.31888
23.72	1.47363	23.72	3.59513	13.72	2.5	13.72	1.20136
23.73	1.79679	23.73	3.85324	13.73	2.91667	13.73	1.52781
23.74	1.48656	23.74	3.17109	13.74	2.65873	13.74	1.47558
23.75	1.57704	23.75	3.5767	13.75	2.51984	13.75	1.05772
23.76	1.44778	23.76	4.38791	13.76	2.93651	13.76	1.68451
23.77	1.39607	23.77	4.11136	13.77	2.46032	13.77	1.1883
23.78	1.34436	23.78	3.26327	13.78	2.75794	13.78	1.44946
23.79	1.48656	23.79	3.41077	13.79	2.87698	13.79	1.54087
23.8	1.27973	23.8	4.01917	13.8	2.97619	13.8	1.345
23.81	1.71923	23.81	3.85324	13.81	2.67857	13.81	1.51476
23.82	1.4607	23.82	3.66888	13.82	2.51984	13.82	1.51476
23.83	1.51241	23.83	3.94543	13.83	2.2619	13.83	1.61922
23.84	1.39607	23.84	3.5767	13.84	2.06349	13.84	1.6584
23.85	1.47363	23.85	3.5767	13.85	2.81746	13.85	1.31888
23.86	1.52534	23.86	4.16667	13.86	2.65873	13.86	1.33194
23.87	1.33144	23.87	3.79794	13.87	2.57937	13.87	1.41029
23.88	1.68046	23.88	3.9823	13.88	2.04365	13.88	1.13607
23.89	1.6029	23.89	3.33702	13.89	2.75794	13.89	1.56699
23.9	1.6029	23.9	3.85324	13.9	2.59921	13.9	1.48864
23.91	1.86143	23.91	3.94543	13.91	2.42063	13.91	1.27971
23.92	1.68046	23.92	3.48451	13.92	2.55952	13.92	1.31888
23.93	1.27973	23.93	4.00074	13.93	2.65873	13.93	1.54087
23.94	0.87901	23.94	3.79794	13.94	2.42063	13.94	2.01097
23.95	1.44778	23.95	4.22198	13.95	2.87698	13.95	1.54087
23.96	1.47363	23.96	3.66888	13.96	3.0754	13.96	1.51476
23.97	1.69338	23.97	3.37389	13.97	2.57937	13.97	1.61922
23.98	1.48656	23.98	4.3326	13.98	2.93651	13.98	1.61922
23.99	1.77094	23.99	3.55826	13.99	2.59921	13.99	1.35806
24	1.31851	24	3.81637	14	2.93651	14	1.46252
24.01	1.38314	24.01	3.37389	14.01	2.51984	14.01	1.38417
24.02	1.29266	24.02	3.52139	14.02	2.69841	14.02	1.41029
24.03	1.57704	24.03	4.07448	14.03	2.61905	14.03	1.47558
24.04	1.68046	24.04	3.24484	14.04	2.59921	14.04	1.6584
24.05	1.82265	24.05	3.39233	14.05	2.38095	14.05	1.56699
24.06	1.38314	24.06	3.68732	14.06	2.40079	14.06	1.73675
24.07	1.69338	24.07	3.5767	14.07	2.10317	14.07	1.93262
24.08	1.6029	24.08	3.48451	14.08	2.18254	14.08	1.47558
24.09	1.47363	24.09	3.50295	14.09	1.96429	14.09	1.6584
24.1	1.51241	24.1	3.87168	14.1	2.38095	14.1	1.44946
24.11	1.80972	24.11	3.59513	14.11	2.18254	14.11	1.55393
24.12	1.52534	24.12	3.63201	14.12	2.32143	14.12	1.345
24.13	1.8485	24.13	4.1851	14.13	2.89683	14.13	1.67145
24.14	1.4607	24.14	4.05605	14.14	2.55952	14.14	1.59311
24.15	1.95191	24.15	3.50295	14.15	2.51984	14.15	1.67145
24.16	2.11996	24.16	3.63201	14.16	2.65873	14.16	1.39723
24.17	2.05533	24.17	3.66888	14.17	2.5	14.17	1.56699
24.18	1.80972	24.18	3.33702	14.18	2.93651	14.18	1.61922
24.19	1.69338	24.19	3.11578	14.19	2.5	14.19	1.20136
24.2	1.51241	24.2	3.70575	14.2	2.87698	14.2	1.25359
24.21	1.44778	24.21	3.74263	14.21	2.67857	14.21	1.72369
24.22	1.0212	24.22	3.94543	14.22	2.42063	14.22	1.69757
24.23	1.66753	24.23	3.63201	14.23	2.40079	14.23	1.55393
24.24	1.6546	24.24	4.16667	14.24	2.42063	14.24	1.345
24.25	1.66753	24.25	3.7795	14.25	2.40079	14.25	1.63228
24.26	1.48656	24.26	3.65044	14.26	3.03571	14.26	1.22747
24.27	1.91313	24.27	3.24484	14.27	2.87698	14.27	1.56699
24.28	1.93899	24.28	3.96386	14.28	2.65873	14.28	1.38417
24.29	1.70631	24.29	3.55826	14.29	2.5	14.29	1.55393
24.3	1.18925	24.3	3.59513	14.3	2.81746	14.3	1.39723
24.31	1.07291	24.31	3.85324	14.31	2.67857	14.31	1.33194
24.32	1.55119	24.32	3.79794	14.32	2.00397	14.32	1.54087
24.33	1.6029	24.33	3.50295	14.33	2.67857	14.33	1.27971
24.34	1.57704	24.34	3.81637	14.34	2.81746	14.34	1.13607
24.35	1.80972	24.35	3.90855	14.35	2.69841	14.35	1.31888
24.36	1.52534	24.36	4.1851	14.36	2.46032	14.36	1.41029
24.37	1.77094	24.37	3.26327	14.37	2.30159	14.37	1.38417
24.38	1.09876	24.38	3.52139	14.38	2.59921	14.38	1.47558
24.39	2.01655	24.39	3.68732	14.39	2.81746	14.39	1.08383
24.4	1.82265	24.4	4.12979	14.4	2.22222	14.4	1.26665
24.41	1.77094	24.41	4.1851	14.41	2.32143	14.41	1.04466
24.42	1.6029	24.42	3.7795	14.42	2.42063	14.42	1.21442
24.43	1.58997	24.43	3.87168	14.43	2.81746	14.43	1.27971
24.44	1.78387	24.44	3.59513	14.44	2.87698	14.44	1.33194
24.45	1.86143	24.45	3.87168	14.45	2.81746	14.45	1.47558
24.46	1.68046	24.46	3.20796	14.46	2.48016	14.46	1.6584
24.47	1.80972	24.47	3.18953	14.47	2.48016	14.47	1.51476
24.48	1.66753	24.48	3.48451	14.48	2.57937	14.48	1.54087
24.49	1.61582	24.49	3.85324	14.49	2.48016	14.49	1.54087
24.5	1.86143	24.5	3.66888	14.5	2.5	14.5	1.56699
24.51	1.77094	24.51	3.72419	14.51	2.48016	14.51	1.25359
24.52	1.2151	24.52	4.3326	14.52	2.87698	14.52	1.25359
24.53	1.70631	24.53	3.96386	14.53	2.65873	14.53	1.39723
24.54	1.80972	24.54	3.83481	14.54	2.30159	14.54	1.33194
24.55	1.83557	24.55	3.72419	14.55	3.13492	14.55	1.07078
24.56	1.66753	24.56	3.48451	14.56	2.79762	14.56	1.35806
24.57	1.52534	24.57	4.27729	14.57	2.40079	14.57	1.16218
24.58	1.25388	24.58	3.48451	14.58	2.57937	14.58	1.52781
24.59	1.70631	24.59	3.66888	14.59	2.48016	14.59	1.61922
24.6	1.57704	24.6	3.65044	14.6	2.38095	14.6	1.63228
24.61	1.57704	24.61	3.74263	14.61	2.65873	14.61	1.51476
24.62	1.61582	24.62	3.55826	14.62	2.1627	14.62	1.91956
24.63	1.66753	24.63	3.28171	14.63	2.69841	14.63	1.54087
24.64	1.62875	24.64	3.74263	14.64	2.61905	14.64	1.46252
24.65	1.47363	24.65	3.39233	14.65	2.79762	14.65	1.41029
24.66	1.79679	24.66	3.68732	14.66	2.71825	14.66	1.54087
24.67	1.86143	24.67	3.89012	14.67	2.75794	14.67	1.33194
24.68	1.49948	24.68	3.7795	14.68	2.5	14.68	1.61922
24.69	1.409	24.69	3.59513	14.69	2.36111	14.69	1.56699
24.7	1.43485	24.7	3.81637	14.7	3.23413	14.7	1.42335
24.71	1.70631	24.71	3.48451	14.71	2.8373	14.71	1.47558
24.72	1.409	24.72	3.00516	14.72	2.28175	14.72	1.29277
24.73	1.43485	24.73	3.35546	14.73	2.18254	14.73	1.46252
24.74	1.38314	24.74	4.05605	14.74	2.38095	14.74	1.7498
24.75	1.82265	24.75	3.72419	14.75	2.65873	14.75	1.51476
24.76	1.69338	24.76	3.41077	14.76	2.04365	14.76	1.42335
24.77	1.61582	24.77	3.55826	14.77	2.38095	14.77	1.22747
24.78	1.91313	24.78	3.31858	14.78	2.22222	14.78	1.44946
24.79	1.71923	24.79	3.66888	14.79	3.01587	14.79	1.08383
24.8	1.43485	24.8	3.96386	14.8	3.03571	14.8	1.44946
24.81	1.47363	24.81	3.68732	14.81	2.57937	14.81	1.60616
24.82	1.61582	24.82	4.00074	14.82	2.30159	14.82	1.27971
24.83	2.13289	24.83	3.26327	14.83	2.42063	14.83	1.44946
24.84	1.71923	24.84	3.59513	14.84	2.46032	14.84	1.42335
24.85	1.93899	24.85	3.81637	14.85	2.5	14.85	1.26665
24.86	1.79679	24.86	3.9823	14.86	2.55952	14.86	1.38417
24.87	1.78387	24.87	3.65044	14.87	1.90476	14.87	1.48864
24.88	1.79679	24.88	3.39233	14.88	2.61905	14.88	1.13607
24.89	1.86143	24.89	3.4292	14.89	2.67857	14.89	1.60616
24.9	1.4607	24.9	3.53982	14.9	2.61905	14.9	1.60616
24.91	1.69338	24.91	2.93142	14.91	2.55952	14.91	1.72369
24.92	2.15874	24.92	3.68732	14.92	2.36111	14.92	1.41029
24.93	1.78387	24.93	3.65044	14.93	1.68651	14.93	1.86733
24.94	1.82265	24.94	3.46608	14.94	3.03571	14.94	1.7498
24.95	1.91313	24.95	3.46608	14.95	2.65873	14.95	1.05772
24.96	1.70631	24.96	4.20354	14.96	2.48016	14.96	1.54087
24.97	1.55119	24.97	3.41077	14.97	2.30159	14.97	1.05772
24.98	1.56412	24.98	2.98673	14.98	2.22222	14.98	1.48864
24.99	1.49948	24.99	3.68732	14.99	2.65873	14.99	1.55393
25	1.44778	25	3.55826	15	2.38095	15	1.04466
25.01	1.71923	25.01	3.94543	15.01	2.5	15.01	1.41029
25.02	1.55119	25.02	3.89012	15.02	1.98413	15.02	1.345
25.03	1.27973	25.03	4.16667	15.03	2.1627	15.03	1.55393
25.04	1.91313	25.04	3.09735	15.04	2.57937	15.04	1.61922
25.05	1.52534	25.05	3.50295	15.05	2.8373	15.05	1.31888
25.06	1.66753	25.06	2.98673	15.06	2.67857	15.06	1.73675
25.07	1.51241	25.07	3.41077	15.07	2.36111	15.07	1.22747
25.08	1.47363	25.08	3.81637	15.08	2.2619	15.08	1.46252
25.09	1.62875	25.09	3.0236	15.09	2.55952	15.09	1.27971
25.1	1.99069	25.1	3.7795	15.1	2.59921	15.1	1.55393
25.11	1.88728	25.11	3.52139	15.11	2.67857	15.11	1.12301
25.12	1.51241	25.12	3.9823	15.12	2.61905	15.12	1.39723
25.13	2.08118	25.13	3.70575	15.13	2.42063	15.13	1.20136
25.14	1.68046	25.14	3.68732	15.14	2.38095	15.14	1.16218
25.15	1.66753	25.15	3.63201	15.15	1.90476	15.15	1.25359
25.16	2.05533	25.16	3.31858	15.16	2.97619	15.16	1.25359
25.17	1.77094	25.17	4.12979	15.17	2.48016	15.17	1.42335
25.18	1.80972	25.18	3.33702	15.18	2.59921	15.18	1.91956
25.19	1.6029	25.19	3.66888	15.19	2.32143	15.19	1.99791
25.2	1.68046	25.2	3.83481	15.2	2.42063	15.2	1.46252
25.21	1.43485	25.21	3.53982	15.21	2.79762	15.21	1.35806
25.22	1.39607	25.22	3.68732	15.22	2.65873	15.22	1.63228
25.23	1.93899	25.23	3.07891	15.23	2.57937	15.23	1.35806
25.24	2.288	25.24	4.42478	15.24	2.30159	15.24	1.345
25.25	1.61582	25.25	3.48451	15.25	2.22222	15.25	1.48864
25.26	1.93899	25.26	4.16667	15.26	2.20238	15.26	1.35806
25.27	1.49948	25.27	3.65044	15.27	2.42063	15.27	1.1883
25.28	1.71923	25.28	3.41077	15.28	2.75794	15.28	1.20136
25.29	1.70631	25.29	3.66888	15.29	2.55952	15.29	1.41029
25.3	1.90021	25.3	3.35546	15.3	3.27381	15.3	1.76286
25.31	1.70631	25.31	3.74263	15.31	2.1627	15.31	1.25359
25.32	1.66753	25.32	4.05605	15.32	2.22222	15.32	1.35806
25.33	1.58997	25.33	4.16667	15.33	2.36111	15.33	1.51476
25.34	1.43485	25.34	3.87168	15.34	2.48016	15.34	1.14913
25.35	1.73216	25.35	3.35546	15.35	2.48016	15.35	1.38417
25.36	1.93899	25.36	3.41077	15.36	2.59921	15.36	1.47558
25.37	2.00362	25.37	3.20796	15.37	2.61905	15.37	1.68451
25.38	1.39607	25.38	3.81637	15.38	2.61905	15.38	1.47558
25.39	2.00362	25.39	3.37389	15.39	2.69841	15.39	1.27971
25.4	1.79679	25.4	3.7795	15.4	2.20238	15.4	1.47558
25.41	1.35729	25.41	3.96386	15.41	2.20238	15.41	1.47558
25.42	2.05533	25.42	4.35103	15.42	2.42063	15.42	1.14913
25.43	1.55119	25.43	3.96386	15.43	2.42063	15.43	1.41029
25.44	1.56412	25.44	4.01917	15.44	2.69841	15.44	1.55393
25.45	2.10703	25.45	3.66888	15.45	2.55952	15.45	1.52781
25.46	1.73216	25.46	3.81637	15.46	2.40079	15.46	1.61922
25.47	2.02947	25.47	3.74263	15.47	2.77778	15.47	1.26665
25.48	1.8485	25.48	3.70575	15.48	2.30159	15.48	1.22747
25.49	1.83557	25.49	3.65044	15.49	3.21429	15.49	1.29277
25.5	1.57704	25.5	3.53982	15.5	2.67857	15.5	1.41029
25.51	1.73216	25.51	4.20354	15.51	2.38095	15.51	1.41029
25.52	1.90021	25.52	4.27729	15.52	2.79762	15.52	1.00548
25.53	1.71923	25.53	4.25885	15.53	2.8373	15.53	1.47558
25.54	1.96484	25.54	4.3326	15.54	2.42063	15.54	1.44946
25.55	1.8485	25.55	4.70133	15.55	2.42063	15.55	1.22747
25.56	1.61582	25.56	4.77507	15.56	2.71825	15.56	1.21442
25.57	1.68046	25.57	4.84882	15.57	2.51984	15.57	1.42335
25.58	1.48656	25.58	4.5354	15.58	2.61905	15.58	1.38417
25.59	1.62875	25.59	3.96386	15.59	2.57937	15.59	1.44946
25.6	1.82265	25.6	4.66445	15.6	2.46032	15.6	1.56699
25.61	1.6546	25.61	4.64602	15.61	2.2619	15.61	1.48864
25.62	1.71923	25.62	3.7795	15.62	2.2619	15.62	1.69757
25.63	1.33144	25.63	3.65044	15.63	2.1627	15.63	1.33194
25.64	1.6546	25.64	4.35103	15.64	2.18254	15.64	1.29277
25.65	1.74509	25.65	3.72419	15.65	2.22222	15.65	1.59311
25.66	1.93899	25.66	4.1851	15.66	2.40079	15.66	1.56699
25.67	1.51241	25.67	4.11136	15.67	2.55952	15.67	1.27971
25.68	1.79679	25.68	3.87168	15.68	3.21429	15.68	1.1883
25.69	1.52534	25.69	4.01917	15.69	2.04365	15.69	1.31888
25.7	1.6546	25.7	3.79794	15.7	2.67857	15.7	0.99243
25.71	1.6546	25.71	3.7795	15.71	2.28175	15.71	1.41029
25.72	2.40434	25.72	3.89012	15.72	2.14286	15.72	1.48864
25.73	1.95191	25.73	3.50295	15.73	2.14286	15.73	1.42335
25.74	1.82265	25.74	3.94543	15.74	2.67857	15.74	1.42335
25.75	2.05533	25.75	3.48451	15.75	2.65873	15.75	1.56699
25.76	1.44778	25.76	4.05605	15.76	2.5	15.76	1.16218
25.77	1.66753	25.77	4.79351	15.77	2.48016	15.77	1.48864
25.78	1.82265	25.78	3.83481	15.78	2.48016	15.78	1.55393
25.79	1.69338	25.79	4.1851	15.79	3.03571	15.79	1.16218
25.8	2.08118	25.8	4.16667	15.8	2.79762	15.8	1.42335
25.81	2.18459	25.81	4.31416	15.81	2.38095	15.81	1.59311
25.82	2.02947	25.82	3.74263	15.82	2.59921	15.82	1.46252
25.83	1.71923	25.83	3.85324	15.83	2.51984	15.83	1.76286
25.84	1.69338	25.84	4.14823	15.84	2.1627	15.84	1.60616
25.85	1.69338	25.85	3.94543	15.85	1.98413	15.85	1.20136
25.86	1.68046	25.86	3.89012	15.86	2.51984	15.86	1.21442
25.87	2.01655	25.87	3.70575	15.87	2.65873	15.87	1.27971
25.88	1.82265	25.88	2.85767	15.88	2.42063	15.88	1.345
25.89	1.39607	25.89	3.35546	15.89	2.2619	15.89	1.14913
25.9	2.11996	25.9	4.05605	15.9	2.1627	15.9	1.51476
25.91	1.78387	25.91	3.74263	15.91	2.69841	15.91	1.80204
25.92	1.78387	25.92	3.5767	15.92	2.67857	15.92	1.60616
25.93	1.82265	25.93	3.83481	15.93	2.71825	15.93	1.44946
25.94	1.8485	25.94	3.35546	15.94	2.67857	15.94	1.68451
25.95	1.8485	25.95	3.59513	15.95	2.67857	15.95	1.76286
25.96	1.92606	25.96	3.17109	15.96	2.5	15.96	1.14913
25.97	1.82265	25.97	3.89012	15.97	2.81746	15.97	1.21442
25.98	1.86143	25.98	3.0236	15.98	2.46032	15.98	1.25359
25.99	1.8485	25.99	3.46608	15.99	2.75794	15.99	1.08383
26	1.91313	26	3.48451	16	2.71825	16	1.13607
26.01	1.99069	26.01	3.48451	16.01	2.20238	16.01	1.85427
26.02	1.78387	26.02	2.91298	16.02	2.61905	16.02	1.38417
26.03	2.06825	26.03	3.26327	16.03	2.5	16.03	1.07078
26.04	1.96484	26.04	3.4292	16.04	2.57937	16.04	1.44946
26.05	2.27508	26.05	3.50295	16.05	2.8373	16.05	1.48864
26.06	2.24922	26.06	3.9823	16.06	2.65873	16.06	1.31888
26.07	2.19752	26.07	3.17109	16.07	2.40079	16.07	1.44946
26.08	1.70631	26.08	3.59513	16.08	2.5	16.08	1.26665
26.09	1.62875	26.09	3.17109	16.09	2.32143	16.09	1.54087
26.1	1.95191	26.1	3.28171	16.1	2.69841	16.1	1.60616
26.11	1.6546	26.11	3.66888	16.11	2.8373	16.11	1.27971
26.12	1.77094	26.12	3.17109	16.12	2.57937	16.12	1.10995
26.13	1.96484	26.13	4.01917	16.13	2.04365	16.13	1.20136
26.14	2.02947	26.14	3.50295	16.14	1.78571	16.14	1.38417
26.15	1.68046	26.15	3.46608	16.15	1.56746	16.15	1.56699
26.16	1.68046	26.16	3.39233	16.16	1.68651	16.16	1.25359
26.17	1.95191	26.17	3.35546	16.17	2.1627	16.17	1.63228
26.18	1.8485	26.18	3.70575	16.18	1.62698	16.18	1.47558
26.19	1.80972	26.19	3.85324	16.19	2.18254	16.19	1.56699
26.2	2.10703	26.2	3.35546	16.2	2.51984	16.2	1.48864
26.21	1.91313	26.21	3.50295	16.21	2.18254	16.21	1.6584
26.22	1.58997	26.22	3.96386	16.22	2.69841	16.22	1.35806
26.23	1.70631	26.23	3.26327	16.23	2.22222	16.23	1.22747
26.24	1.80972	26.24	3.90855	16.24	2.5	16.24	1.25359
26.25	1.78387	26.25	3.87168	16.25	2.77778	16.25	1.345
26.26	2.13289	26.26	3.79794	16.26	2.32143	16.26	1.46252
26.27	1.78387	26.27	4.07448	16.27	2.32143	16.27	1.47558
26.28	1.82265	26.28	3.70575	16.28	2.69841	16.28	1.08383
26.29	1.52534	26.29	3.83481	16.29	2.69841	16.29	1.33194
26.3	1.62875	26.3	3.66888	16.3	2.38095	16.3	1.31888
26.31	1.90021	26.31	3.4292	16.31	2.51984	16.31	1.12301
26.32	1.71923	26.32	3.24484	16.32	2.30159	16.32	1.04466
26.33	1.68046	26.33	3.4292	16.33	2.75794	16.33	1.21442
26.34	1.52534	26.34	3.28171	16.34	2.51984	16.34	1.39723
26.35	1.92606	26.35	3.26327	16.35	2.51984	16.35	1.345
26.36	1.61582	26.36	3.24484	16.36	2.42063	16.36	1.25359
26.37	1.8485	26.37	3.11578	16.37	2.91667	16.37	1.39723
26.38	1.73216	26.38	3.28171	16.38	2.65873	16.38	1.47558
26.39	2.01655	26.39	4.03761	16.39	2.04365	16.39	1.20136
26.4	1.73216	26.4	3.68732	16.4	2.5	16.4	1.56699
26.41	2.08118	26.41	3.59513	16.41	2.10317	16.41	1.94568
26.42	2.35264	26.42	3.70575	16.42	2.61905	16.42	1.80204
26.43	2.14581	26.43	3.20796	16.43	2.40079	16.43	1.54087
26.44	2.10703	26.44	2.85767	16.44	2.48016	16.44	1.46252
26.45	2.05533	26.45	3.66888	16.45	2.42063	16.45	1.21442
26.46	1.78387	26.46	3.4292	16.46	2.2619	16.46	1.42335
26.47	1.66753	26.47	3.15265	16.47	2.38095	16.47	1.47558
26.48	1.80972	26.48	3.48451	16.48	2.20238	16.48	1.1883
26.49	1.66753	26.49	3.52139	16.49	2.61905	16.49	1.21442
26.5	2.11996	26.5	3.66888	16.5	2.32143	16.5	1.26665
26.51	1.86143	26.51	3.72419	16.51	2.75794	16.51	1.48864
26.52	1.70631	26.52	3.70575	16.52	2.00397	16.52	1.39723
26.53	1.86143	26.53	3.28171	16.53	2.14286	16.53	1.20136
26.54	1.88728	26.54	3.39233	16.54	2.46032	16.54	1.42335
26.55	1.71923	26.55	3.37389	16.55	2.48016	16.55	1.1883
26.56	1.69338	26.56	3.68732	16.56	2.20238	16.56	1.63228
26.57	1.66753	26.57	3.52139	16.57	2.40079	16.57	1.39723
26.58	1.55119	26.58	3.4292	16.58	2.59921	16.58	1.22747
26.59	1.6029	26.59	3.50295	16.59	1.94444	16.59	1.54087
26.6	1.99069	26.6	3.39233	16.6	2.59921	16.6	1.41029
26.61	1.74509	26.61	3.2264	16.61	2.67857	16.61	1.25359
26.62	1.95191	26.62	3.46608	16.62	2.69841	16.62	1.14913
26.63	2.288	26.63	3.17109	16.63	2.20238	16.63	1.33194
26.64	2.14581	26.64	3.28171	16.64	2.06349	16.64	1.42335
26.65	2.15874	26.65	2.80236	16.65	2.42063	16.65	1.25359
26.66	2.00362	26.66	3.63201	16.66	2.2619	16.66	1.42335
26.67	1.92606	26.67	3.31858	16.67	2.55952	16.67	1.345
26.68	2.22337	26.68	3.09735	16.68	2.89683	16.68	1.1883
26.69	2.05533	26.69	3.5767	16.69	2.48016	16.69	1.35806
26.7	2.11996	26.7	3.31858	16.7	2.55952	16.7	1.14913
26.71	2.18459	26.71	3.2264	16.71	2.65873	16.71	1.27971
26.72	1.86143	26.72	3.70575	16.72	2.28175	16.72	1.345
26.73	1.91313	26.73	3.35546	16.73	2.08333	16.73	1.80204
26.74	1.74509	26.74	3.63201	16.74	2.69841	16.74	1.63228
26.75	2.02947	26.75	3.00516	16.75	2.40079	16.75	1.1883
26.76	1.99069	26.76	3.7795	16.76	2.59921	16.76	1.12301
26.77	1.82265	26.77	3.4292	16.77	2.48016	16.77	1.35806
26.78	1.70631	26.78	4.01917	16.78	2.14286	16.78	1.12301
26.79	2.288	26.79	3.68732	16.79	1.80556	16.79	1.48864
26.8	2.19752	26.8	3.20796	16.8	2.38095	16.8	1.00548
26.81	2.00362	26.81	3.63201	16.81	3.0754	16.81	1.33194
26.82	2.00362	26.82	3.50295	16.82	2.81746	16.82	1.55393
26.83	2.0424	26.83	2.91298	16.83	2.69841	16.83	1.46252
26.84	1.96484	26.84	3.24484	16.84	2.46032	16.84	1.51476
26.85	2.00362	26.85	3.5767	16.85	3.0754	16.85	1.88039
26.86	1.99069	26.86	2.98673	16.86	2.38095	16.86	1.48864
26.87	1.8485	26.87	3.26327	16.87	2.32143	16.87	1.31888
26.88	1.82265	26.88	3.70575	16.88	2.8373	16.88	1.21442
26.89	2.13289	26.89	3.39233	16.89	2.51984	16.89	1.63228
26.9	2.01655	26.9	2.94985	16.9	2.51984	16.9	1.54087
26.91	1.91313	26.91	3.04204	16.91	2.57937	16.91	1.25359
26.92	1.80972	26.92	3.46608	16.92	2.61905	16.92	1.33194
26.93	2.0424	26.93	3.28171	16.93	2.5	16.93	1.29277
26.94	2.08118	26.94	3.81637	16.94	2.22222	16.94	1.26665
26.95	2.06825	26.95	2.89454	16.95	2.48016	16.95	1.38417
26.96	2.01655	26.96	3.24484	16.96	2.40079	16.96	1.25359
26.97	1.77094	26.97	3.52139	16.97	2.67857	16.97	1.39723
26.98	1.93899	26.98	3.4292	16.98	2.51984	16.98	1.55393
26.99	1.92606	26.99	3.53982	16.99	2.65873	16.99	1.20136
27	2.24922	27	3.81637	17	2.14286	17	1.41029
27.01	2.08118	27.01	3.50295	17.01	2.87698	17.01	1.26665
27.02	1.69338	27.02	2.85767	17.02	2.67857	17.02	1.20136
27.03	1.55119	27.03	3.4292	17.03	2.42063	17.03	1.46252
27.04	1.90021	27.04	4.07448	17.04	2.10317	17.04	1.48864
27.05	2.11996	27.05	2.85767	17.05	2.42063	17.05	1.27971
27.06	1.99069	27.06	2.93142	17.06	2.04365	17.06	1.27971
27.07	1.96484	27.07	3.55826	17.07	1.76587	17.07	1.27971
27.08	1.91313	27.08	3.4292	17.08	2.00397	17.08	1.25359
27.09	2.13289	27.09	3.35546	17.09	2.57937	17.09	1.44946
27.1	1.83557	27.1	3.00516	17.1	2.48016	17.1	1.47558
27.11	1.95191	27.11	3.24484	17.11	2.36111	17.11	1.38417
27.12	1.96484	27.12	3.15265	17.12	2.36111	17.12	1.46252
27.13	2.19752	27.13	3.33702	17.13	2.89683	17.13	1.47558
27.14	2.36556	27.14	3.63201	17.14	2.99603	17.14	1.25359
27.15	1.69338	27.15	4.25885	17.15	2.87698	17.15	1.25359
27.16	2.13289	27.16	3.46608	17.16	2.59921	17.16	1.21442
27.17	1.93899	27.17	3.41077	17.17	2.57937	17.17	1.47558
27.18	2.01655	27.18	2.98673	17.18	2.65873	17.18	1.345
27.19	2.05533	27.19	3.65044	17.19	3.01587	17.19	1.16218
27.2	1.80972	27.2	3.31858	17.2	2.38095	17.2	1.20136
27.21	1.92606	27.21	3.48451	17.21	2.40079	17.21	1.345
27.22	2.17166	27.22	3.55826	17.22	2.79762	17.22	1.345
27.23	1.6029	27.23	3.18953	17.23	2.48016	17.23	1.12301
27.24	2.06825	27.24	3.89012	17.24	2.30159	17.24	1.38417
27.25	1.58997	27.25	3.66888	17.25	2.36111	17.25	1.1883
27.26	1.92606	27.26	3.48451	17.26	2.22222	17.26	1.47558
27.27	2.18459	27.27	3.09735	17.27	1.86508	17.27	1.51476
27.28	2.26215	27.28	3.53982	17.28	2.22222	17.28	1.44946
27.29	2.05533	27.29	2.87611	17.29	3.19444	17.29	1.31888
27.3	1.69338	27.3	3.39233	17.3	2.51984	17.3	1.22747
27.31	1.70631	27.31	3.28171	17.31	2.59921	17.31	1.1883
27.32	2.00362	27.32	3.65044	17.32	2.32143	17.32	1.39723
27.33	1.68046	27.33	3.96386	17.33	2.28175	17.33	1.54087
27.34	1.6546	27.34	3.33702	17.34	2.36111	17.34	1.63228
27.35	1.69338	27.35	3.53982	17.35	2.61905	17.35	1.345
27.36	1.86143	27.36	3.33702	17.36	2.65873	17.36	1.47558
27.37	1.83557	27.37	4.01917	17.37	2.67857	17.37	1.26665
27.38	1.96484	27.38	3.87168	17.38	2.22222	17.38	1.13607
27.39	2.14581	27.39	2.89454	17.39	2.55952	17.39	1.16218
27.4	1.83557	27.4	3.26327	17.4	2.20238	17.4	1.46252
27.41	2.08118	27.41	3.28171	17.41	2.57937	17.41	1.51476
27.42	1.83557	27.42	3.00516	17.42	2.46032	17.42	1.14913
27.43	1.99069	27.43	3.48451	17.43	2.51984	17.43	1.48864
27.44	1.93899	27.44	3.0236	17.44	2.91667	17.44	1.51476
27.45	1.78387	27.45	2.93142	17.45	2.10317	17.45	1.54087
27.46	2.00362	27.46	3.52139	17.46	2.65873	17.46	1.46252
27.47	2.08118	27.47	3.00516	17.47	2.67857	17.47	1.26665
27.48	2.288	27.48	3.26327	17.48	2.46032	17.48	1.00548
27.49	1.78387	27.49	3.33702	17.49	2.79762	17.49	1.27971
27.5	1.79679	27.5	3.41077	17.5	2.30159	17.5	1.20136
27.51	1.82265	27.51	3.94543	17.51	2.10317	17.51	1.27971
27.52	2.15874	27.52	3.66888	17.52	2.08333	17.52	1.59311
27.53	2.13289	27.53	3.31858	17.53	2.57937	17.53	1.39723
27.54	2.10703	27.54	3.55826	17.54	2.55952	17.54	1.33194
27.55	2.0424	27.55	2.98673	17.55	2.5	17.55	1.35806
27.56	1.83557	27.56	3.79794	17.56	2.22222	17.56	1.31888
27.57	2.22337	27.57	3.20796	17.57	2.1627	17.57	1.55393
27.58	2.13289	27.58	3.33702	17.58	2.04365	17.58	1.25359
27.59	2.27508	27.59	3.31858	17.59	2.38095	17.59	1.41029
27.6	2.15874	27.6	3.66888	17.6	2.57937	17.6	1.22747
27.61	2.19752	27.61	3.50295	17.61	2.75794	17.61	1.26665
27.62	2.08118	27.62	3.50295	17.62	2.65873	17.62	1.61922
27.63	1.88728	27.63	3.26327	17.63	2.61905	17.63	1.22747
27.64	2.02947	27.64	3.20796	17.64	2.91667	17.64	1.31888
27.65	1.80972	27.65	3.4292	17.65	2.79762	17.65	1.33194
27.66	1.96484	27.66	3.24484	17.66	2.57937	17.66	1.33194
27.67	1.6546	27.67	3.24484	17.67	2.8373	17.67	1.38417
27.68	1.83557	27.68	3.55826	17.68	2.00397	17.68	1.39723
27.69	1.93899	27.69	3.68732	17.69	2.57937	17.69	1.1883
27.7	1.91313	27.7	3.28171	17.7	2.77778	17.7	1.1883
27.71	2.00362	27.71	3.37389	17.71	2.38095	17.71	1.29277
27.72	1.71923	27.72	3.37389	17.72	2.57937	17.72	1.61922
27.73	1.8485	27.73	3.18953	17.73	2.67857	17.73	1.29277
27.74	2.01655	27.74	3.4292	17.74	2.46032	17.74	1.1883
27.75	1.95191	27.75	3.46608	17.75	2.57937	17.75	1.47558
27.76	1.77094	27.76	3.33702	17.76	2.30159	17.76	1.35806
27.77	2.10703	27.77	3.26327	17.77	2.5	17.77	1.16218
27.78	2.32678	27.78	3.31858	17.78	2.81746	17.78	1.20136
27.79	1.99069	27.79	3.63201	17.79	2.46032	17.79	1.38417
27.8	2.01655	27.8	2.85767	17.8	2.55952	17.8	1.59311
27.81	1.96484	27.81	3.17109	17.81	2.59921	17.81	1.35806
27.82	1.93899	27.82	3.70575	17.82	2.32143	17.82	1.51476
27.83	1.73216	27.83	3.52139	17.83	1.98413	17.83	1.21442
27.84	1.86143	27.84	2.91298	17.84	2.14286	17.84	1.76286
27.85	2.27508	27.85	3.20796	17.85	2.69841	17.85	1.95874
27.86	2.08118	27.86	3.26327	17.86	2.20238	17.86	1.38417
27.87	2.24922	27.87	2.76549	17.87	2.14286	17.87	1.31888
27.88	1.96484	27.88	2.98673	17.88	2.61905	17.88	1.46252
27.89	1.91313	27.89	2.98673	17.89	2.36111	17.89	1.16218
27.9	1.88728	27.9	2.76549	17.9	2.48016	17.9	1.35806
27.91	1.88728	27.91	3.41077	17.91	2.57937	17.91	1.59311
27.92	1.88728	27.92	3.66888	17.92	2.65873	17.92	1.46252
27.93	2.288	27.93	3.4292	17.93	2.08333	17.93	1.33194
27.94	2.00362	27.94	2.83923	17.94	2.42063	17.94	1.54087
27.95	2.288	27.95	3.5767	17.95	2.8373	17.95	1.47558
27.96	2.18459	27.96	3.7795	17.96	2.67857	17.96	1.55393
27.97	1.90021	27.97	3.48451	17.97	2.2619	17.97	1.13607
27.98	2.35264	27.98	3.35546	17.98	2.2619	17.98	1.6584
27.99	2.32678	27.99	3.18953	17.99	2.87698	17.99	1.55393
28	2.13289	28	3.35546	18	2.97619	18	1.33194
28.01	2.55946	28.01	3.26327	18.01	1.98413	18.01	1.29277
28.02	2.0424	28.02	3.17109	18.02	2.55952	18.02	1.33194
28.03	1.95191	28.03	3.24484	18.03	2.71825	18.03	1.20136
28.04	1.92606	28.04	3.11578	18.04	2.30159	18.04	1.345
28.05	1.88728	28.05	3.17109	18.05	2.57937	18.05	1.56699
28.06	2.01655	28.06	3.50295	18.06	2.42063	18.06	1.48864
28.07	1.6029	28.07	3.4292	18.07	2.08333	18.07	1.56699
28.08	2.10703	28.08	2.89454	18.08	2.40079	18.08	1.41029
28.09	1.92606	28.09	3.2264	18.09	2.89683	18.09	1.54087
28.1	1.95191	28.1	3.4292	18.1	3.1746	18.1	1.42335
28.11	2.22337	28.11	3.24484	18.11	2.59921	18.11	1.14913
28.12	1.77094	28.12	2.89454	18.12	2.36111	18.12	1.345
28.13	2.01655	28.13	3.20796	18.13	2.79762	18.13	1.44946
28.14	2.02947	28.14	3.48451	18.14	2.93651	18.14	0.99243
28.15	1.91313	28.15	2.72861	18.15	3.01587	18.15	1.25359
28.16	1.80972	28.16	3.28171	18.16	2.57937	18.16	1.345
28.17	2.288	28.17	3.28171	18.17	2.77778	18.17	1.47558
28.18	2.0424	28.18	2.98673	18.18	2.36111	18.18	1.35806
28.19	1.80972	28.19	3.85324	18.19	2.5	18.19	1.67145
28.2	2.24922	28.2	3.33702	18.2	2.59921	18.2	1.345
28.21	2.14581	28.21	3.20796	18.21	2.30159	18.21	1.67145
28.22	1.95191	28.22	3.63201	18.22	2.30159	18.22	1.60616
28.23	1.86143	28.23	3.66888	18.23	2.69841	18.23	1.63228
28.24	1.90021	28.24	3.66888	18.24	2.46032	18.24	1.31888
28.25	1.88728	28.25	3.46608	18.25	2.1627	18.25	1.59311
28.26	1.62875	28.26	3.53982	18.26	2.79762	18.26	1.51476
28.27	2.30093	28.27	3.50295	18.27	2.65873	18.27	1.21442
28.28	2.15874	28.28	3.50295	18.28	2.5	18.28	1.63228
28.29	2.35264	28.29	3.31858	18.29	2.8373	18.29	1.26665
28.3	1.88728	28.3	3.11578	18.3	2.20238	18.3	1.05772
28.31	2.02947	28.31	3.17109	18.31	2.51984	18.31	1.44946
28.32	2.00362	28.32	3.52139	18.32	2.48016	18.32	1.60616
28.33	2.13289	28.33	3.74263	18.33	2.51984	18.33	1.55393
28.34	2.15874	28.34	3.70575	18.34	2.40079	18.34	1.345
28.35	2.24922	28.35	3.35546	18.35	2.51984	18.35	1.31888
28.36	1.57704	28.36	3.28171	18.36	2.30159	18.36	1.44946
28.37	1.91313	28.37	3.33702	18.37	2.69841	18.37	1.35806
28.38	2.26215	28.38	3.20796	18.38	2.30159	18.38	1.47558
28.39	2.15874	28.39	2.83923	18.39	2.75794	18.39	1.55393
28.4	2.57239	28.4	3.79794	18.4	2.40079	18.4	1.39723
28.41	2.15874	28.41	3.35546	18.41	2.69841	18.41	1.29277
28.42	1.96484	28.42	3.41077	18.42	2.79762	18.42	1.89344
28.43	2.13289	28.43	2.91298	18.43	2.20238	18.43	1.35806
28.44	1.80972	28.44	2.89454	18.44	2.40079	18.44	1.39723
28.45	1.96484	28.45	2.76549	18.45	2.77778	18.45	1.44946
28.46	2.22337	28.46	3.20796	18.46	2.61905	18.46	1.00548
28.47	1.92606	28.47	3.17109	18.47	2.42063	18.47	1.56699
28.48	2.11996	28.48	3.17109	18.48	2.8373	18.48	1.52781
28.49	2.17166	28.49	3.18953	18.49	2.40079	18.49	1.51476
28.5	2.02947	28.5	3.53982	18.5	2.42063	18.5	1.68451
28.51	1.78387	28.51	3.06047	18.51	2.38095	18.51	1.20136
28.52	1.95191	28.52	3.15265	18.52	2.75794	18.52	1.73675
28.53	2.02947	28.53	3.46608	18.53	2.42063	18.53	1.80204
28.54	2.44312	28.54	3.07891	18.54	2.14286	18.54	1.61922
28.55	1.90021	28.55	3.4292	18.55	2.38095	18.55	1.33194
28.56	2.10703	28.56	3.4292	18.56	2.69841	18.56	1.54087
28.57	2.2363	28.57	3.24484	18.57	2.30159	18.57	1.46252
28.58	2.27508	28.58	3.28171	18.58	2.42063	18.58	1.13607
28.59	2.10703	28.59	3.20796	18.59	2.69841	18.59	1.25359
28.6	2.18459	28.6	3.17109	18.6	2.1627	18.6	1.38417
28.61	2.06825	28.61	2.98673	18.61	2.38095	18.61	1.52781
28.62	1.68046	28.62	2.87611	18.62	2.67857	18.62	1.47558
28.63	1.8485	28.63	3.07891	18.63	2.40079	18.63	1.01854
28.64	2.00362	28.64	2.98673	18.64	2.55952	18.64	1.12301
28.65	2.15874	28.65	3.28171	18.65	2.91667	18.65	1.12301
28.66	2.02947	28.66	3.04204	18.66	2.65873	18.66	1.345
28.67	2.44312	28.67	3.18953	18.67	2.5	18.67	1.12301
28.68	2.26215	28.68	3.20796	18.68	2.48016	18.68	1.25359
28.69	1.80972	28.69	3.28171	18.69	1.84524	18.69	1.52781
28.7	2.22337	28.7	3.11578	18.7	2.36111	18.7	1.22747
28.71	2.19752	28.71	3.0236	18.71	2.57937	18.71	1.33194
28.72	2.10703	28.72	3.31858	18.72	2.65873	18.72	1.44946
28.73	1.95191	28.73	3.4292	18.73	2.91667	18.73	1.22747
28.74	1.77094	28.74	3.00516	18.74	2.2619	18.74	1.35806
28.75	1.71923	28.75	3.68732	18.75	3.19444	18.75	1.39723
28.76	1.92606	28.76	3.59513	18.76	2.65873	18.76	1.35806
28.77	1.71923	28.77	2.83923	18.77	2.48016	18.77	1.35806
28.78	1.66753	28.78	4.00074	18.78	2.51984	18.78	1.6584
28.79	2.15874	28.79	3.46608	18.79	2.20238	18.79	1.60616
28.8	1.99069	28.8	2.78392	18.8	2.91667	18.8	1.38417
28.81	2.15874	28.81	3.2264	18.81	2.51984	18.81	1.16218
28.82	1.90021	28.82	3.0236	18.82	2.32143	18.82	1.41029
28.83	1.74509	28.83	3.24484	18.83	2.28175	18.83	1.1883
28.84	1.96484	28.84	3.04204	18.84	2.57937	18.84	1.48864
28.85	2.06825	28.85	3.00516	18.85	2.36111	18.85	1.22747
28.86	2.27508	28.86	3.4292	18.86	2.40079	18.86	1.60616
28.87	1.99069	28.87	3.15265	18.87	3.19444	18.87	1.55393
28.88	2.17166	28.88	2.94985	18.88	2.67857	18.88	1.72369
28.89	1.62875	28.89	2.87611	18.89	2.48016	18.89	1.61922
28.9	2.24922	28.9	2.71018	18.9	2.93651	18.9	1.47558
28.91	1.96484	28.91	2.80236	18.91	2.61905	18.91	1.68451
28.92	1.95191	28.92	3.06047	18.92	2.91667	18.92	1.54087
28.93	2.01655	28.93	3.2264	18.93	2.69841	18.93	1.38417
28.94	2.0424	28.94	3.24484	18.94	2.22222	18.94	1.13607
28.95	1.92606	28.95	3.06047	18.95	3.0754	18.95	1.42335
28.96	1.88728	28.96	2.89454	18.96	2.40079	18.96	1.16218
28.97	2.288	28.97	3.39233	18.97	2.93651	18.97	1.31888
28.98	1.99069	28.98	3.55826	18.98	2.71825	18.98	1.12301
28.99	2.00362	28.99	2.85767	18.99	2.42063	18.99	1.54087
29	1.78387	29	3.24484	19	2.5	19	1.48864
29.01	2.01655	29.01	2.83923	19.01	2.5	19.01	1.72369
29.02	2.24922	29.02	2.78392	19.02	2.89683	19.02	1.22747
29.03	1.95191	29.03	3.35546	19.03	2.5	19.03	1.60616
29.04	2.11996	29.04	2.91298	19.04	1.80556	19.04	1.26665
29.05	2.06825	29.05	3.55826	19.05	2.79762	19.05	0.99243
29.06	1.73216	29.06	3.18953	19.06	2.5	19.06	1.46252
29.07	2.02947	29.07	3.0236	19.07	2.2619	19.07	1.21442
29.08	2.0424	29.08	2.41519	19.08	2.38095	19.08	1.31888
29.09	2.18459	29.09	2.94985	19.09	2.5	19.09	1.41029
29.1	2.288	29.1	3.17109	19.1	2.59921	19.1	1.29277
29.11	2.01655	29.11	3.0236	19.11	2.81746	19.11	1.44946
29.12	1.96484	29.12	3.4292	19.12	2.67857	19.12	1.52781
29.13	1.99069	29.13	2.80236	19.13	2.75794	19.13	1.22747
29.14	2.45605	29.14	2.83923	19.14	2.75794	19.14	1.27971
29.15	1.69338	29.15	3.0236	19.15	2.36111	19.15	1.13607
29.16	2.30093	29.16	3.07891	19.16	2.91667	19.16	1.26665
29.17	2.01655	29.17	2.74705	19.17	2.87698	19.17	1.46252
29.18	2.46898	29.18	3.28171	19.18	2.65873	19.18	1.61922
29.19	2.41727	29.19	3.06047	19.19	3.13492	19.19	1.22747
29.2	2.71458	29.2	3.07891	19.2	2.93651	19.2	1.56699
29.21	2.26215	29.21	2.61799	19.21	2.06349	19.21	1.52781
29.22	1.91313	29.22	3.52139	19.22	2.40079	19.22	1.25359
29.23	1.92606	29.23	3.70575	19.23	1.96429	19.23	1.51476
29.24	1.91313	29.24	2.58112	19.24	2.87698	19.24	1.47558
29.25	1.99069	29.25	3.09735	19.25	2.87698	19.25	1.35806
29.26	2.36556	29.26	2.93142	19.26	3.03571	19.26	1.38417
29.27	1.93899	29.27	3.50295	19.27	2.46032	19.27	1.27971
29.28	1.96484	29.28	3.41077	19.28	2.38095	19.28	1.47558
29.29	1.95191	29.29	3.00516	19.29	2.87698	19.29	1.22747
29.3	2.2363	29.3	3.41077	19.3	2.36111	19.3	1.31888
29.31	1.82265	29.31	3.26327	19.31	2.38095	19.31	1.345
29.32	1.86143	29.32	2.85767	19.32	2.79762	19.32	1.73675
29.33	2.27508	29.33	2.87611	19.33	2.69841	19.33	1.54087
29.34	1.73216	29.34	3.15265	19.34	2.8373	19.34	1.42335
29.35	2.01655	29.35	2.74705	19.35	2.77778	19.35	1.55393
29.36	1.95191	29.36	3.31858	19.36	3.21429	19.36	1.68451
29.37	1.55119	29.37	3.17109	19.37	2.75794	19.37	1.44946
29.38	1.47363	29.38	3.26327	19.38	2.51984	19.38	1.42335
29.39	1.88728	29.39	3.35546	19.39	2.40079	19.39	1.69757
29.4	1.88728	29.4	2.85767	19.4	2.71825	19.4	1.04466
29.41	1.83557	29.41	2.69174	19.41	2.77778	19.41	1.41029
29.42	1.70631	29.42	3.48451	19.42	2.67857	19.42	1.38417
29.43	1.61582	29.43	3.31858	19.43	2.87698	19.43	1.42335
29.44	1.80972	29.44	3.18953	19.44	1.98413	19.44	1.46252
29.45	1.83557	29.45	3.35546	19.45	2.59921	19.45	1.39723
29.46	1.57704	29.46	2.91298	19.46	2.28175	19.46	1.31888
29.47	2.05533	29.47	3.31858	19.47	2.59921	19.47	1.31888
29.48	1.69338	29.48	3.48451	19.48	2.40079	19.48	1.44946
29.49	1.93899	29.49	3.59513	19.49	2.46032	19.49	0.97937
29.5	2.61117	29.5	2.69174	19.5	2.55952	19.5	1.55393
29.51	1.88728	29.51	3.46608	19.51	2.32143	19.51	1.35806
29.52	1.82265	29.52	2.45206	19.52	2.59921	19.52	1.38417
29.53	2.0424	29.53	2.89454	19.53	2.97619	19.53	1.41029
29.54	1.79679	29.54	3.04204	19.54	2.36111	19.54	1.80204
29.55	2.2363	29.55	2.83923	19.55	2.59921	19.55	1.47558
29.56	1.8485	29.56	3.18953	19.56	2.61905	19.56	1.31888
29.57	1.8485	29.57	3.24484	19.57	3.11508	19.57	1.59311
29.58	2.11996	29.58	3.00516	19.58	3.11508	19.58	1.29277
29.59	2.17166	29.59	3.35546	19.59	2.8373	19.59	1.13607
29.6	2.01655	29.6	3.24484	19.6	2.61905	19.6	1.48864
29.61	1.92606	29.61	3.0236	19.61	3.63095	19.61	1.35806
29.62	2.10703	29.62	3.0236	19.62	2.71825	19.62	1.59311
29.63	1.91313	29.63	2.98673	19.63	2.57937	19.63	1.14913
29.64	1.96484	29.64	3.07891	19.64	2.67857	19.64	1.26665
29.65	2.15874	29.65	3.81637	19.65	2.79762	19.65	1.1883
29.66	1.8485	29.66	2.56268	19.66	2.48016	19.66	1.10995
29.67	1.92606	29.67	3.26327	19.67	3.13492	19.67	1.1883
29.68	1.83557	29.68	2.6733	19.68	2.69841	19.68	1.54087
29.69	1.68046	29.69	3.18953	19.69	3.31349	19.69	1.46252
29.7	2.14581	29.7	3.00516	19.7	2.69841	19.7	1.27971
29.71	2.00362	29.71	2.78392	19.71	2.06349	19.71	1.16218
29.72	2.0424	29.72	3.07891	19.72	2.65873	19.72	1.52781
29.73	1.74509	29.73	2.87611	19.73	2.65873	19.73	0.99243
29.74	2.0424	29.74	3.04204	19.74	2.75794	19.74	1.20136
29.75	2.01655	29.75	3.33702	19.75	2.48016	19.75	1.35806
29.76	2.54654	29.76	3.39233	19.76	2.93651	19.76	1.26665
29.77	2.288	29.77	3.2264	19.77	3.01587	19.77	1.7498
29.78	2.02947	29.78	3.37389	19.78	3.09524	19.78	1.38417
29.79	1.95191	29.79	2.98673	19.79	2.28175	19.79	1.20136
29.8	1.90021	29.8	3.31858	19.8	2.67857	19.8	1.1883
29.81	1.79679	29.81	3.52139	19.81	2.91667	19.81	1.46252
29.82	1.82265	29.82	2.80236	19.82	2.59921	19.82	1.61922
29.83	2.26215	29.83	2.85767	19.83	2.69841	19.83	1.76286
29.84	2.08118	29.84	3.2264	19.84	2.48016	19.84	1.48864
29.85	1.74509	29.85	3.18953	19.85	2.38095	19.85	1.13607
29.86	1.92606	29.86	3.09735	19.86	2.65873	19.86	1.38417
29.87	1.86143	29.87	3.0236	19.87	2.61905	19.87	1.33194
29.88	2.19752	29.88	2.71018	19.88	2.51984	19.88	1.35806
29.89	1.79679	29.89	2.72861	19.89	2.61905	19.89	1.56699
29.9	1.80972	29.9	2.98673	19.9	2.42063	19.9	1.6584
29.91	1.99069	29.91	2.71018	19.91	2.10317	19.91	1.48864
29.92	2.05533	29.92	2.98673	19.92	2.18254	19.92	1.14913
29.93	2.02947	29.93	2.72861	19.93	2.81746	19.93	1.41029
29.94	2.11996	29.94	3.20796	19.94	2.61905	19.94	1.95874
29.95	2.05533	29.95	2.87611	19.95	2.65873	19.95	1.54087
29.96	1.74509	29.96	3.35546	19.96	2.8373	19.96	1.47558
29.97	1.93899	29.97	2.89454	19.97	2.59921	19.97	1.1883
29.98	2.14581	29.98	2.98673	19.98	2.32143	19.98	1.1883
29.99	1.71923	29.99	3.00516	19.99	2.28175	19.99	1.31888
30	2.2363	30	3.07891	20	2.89683	20	1.51476
30.01	1.95191	30.01	2.93142	20.01	2.51984	20.01	1.68451
30.02	2.44312	30.02	2.94985	20.02	2.55952	20.02	1.51476
30.03	1.93899	30.03	3.63201	20.03	2.67857	20.03	1.38417
30.04	2.08118	30.04	2.6733	20.04	2.65873	20.04	1.08383
30.05	1.82265	30.05	2.6733	20.05	2.8373	20.05	1.01854
30.06	2.27508	30.06	2.74705	20.06	2.8373	20.06	1.35806
30.07	2.30093	30.07	2.87611	20.07	2.40079	20.07	1.29277
30.08	2.0424	30.08	2.89454	20.08	3.13492	20.08	1.54087
30.09	1.43485	30.09	3.46608	20.09	2.89683	20.09	1.51476
30.1	1.83557	30.1	3.15265	20.1	2.59921	20.1	1.76286
30.11	2.15874	30.11	2.58112	20.11	2.42063	20.11	1.51476
30.12	1.92606	30.12	3.00516	20.12	2.59921	20.12	1.61922
30.13	1.80972	30.13	2.76549	20.13	2.67857	20.13	1.41029
30.14	1.66753	30.14	3.31858	20.14	2.89683	20.14	1.44946
30.15	1.78387	30.15	2.45206	20.15	2.46032	20.15	1.42335
30.16	2.22337	30.16	2.59956	20.16	2.75794	20.16	1.33194
30.17	1.78387	30.17	2.37832	20.17	2.55952	20.17	1.52781
30.18	2.05533	30.18	2.61799	20.18	2.10317	20.18	1.41029
30.19	1.96484	30.19	2.71018	20.19	3.09524	20.19	1.22747
30.2	1.96484	30.2	2.98673	20.2	2.69841	20.2	1.38417
30.21	1.79679	30.21	2.78392	20.21	2.67857	20.21	1.31888
30.22	1.96484	30.22	2.2677	20.22	2.59921	20.22	1.04466
30.23	2.13289	30.23	2.52581	20.23	2.71825	20.23	1.29277
30.24	1.34436	30.24	2.83923	20.24	2.65873	20.24	1.33194
30.25	1.78387	30.25	2.89454	20.25	2.61905	20.25	1.44946
30.26	1.86143	30.26	2.69174	20.26	2.40079	20.26	1.12301
30.27	2.05533	30.27	2.50737	20.27	2.32143	20.27	1.345
30.28	1.91313	30.28	3.31858	20.28	2.93651	20.28	1.38417
30.29	2.01655	30.29	2.85767	20.29	2.97619	20.29	1.68451
30.3	1.93899	30.3	2.89454	20.3	2.42063	20.3	1.56699
30.31	1.83557	30.31	2.89454	20.31	2.48016	20.31	1.44946
30.32	1.47363	30.32	2.72861	20.32	2.5	20.32	1.67145
30.33	2.13289	30.33	3.28171	20.33	2.71825	20.33	1.35806
30.34	1.61582	30.34	2.6733	20.34	2.79762	20.34	1.1883
30.35	2.08118	30.35	2.6733	20.35	3.09524	20.35	1.35806
30.36	2.10703	30.36	2.6733	20.36	2.8373	20.36	1.27971
30.37	1.80972	30.37	2.93142	20.37	2.61905	20.37	1.69757
30.38	1.70631	30.38	2.98673	20.38	3.23413	20.38	1.51476
30.39	1.92606	30.39	2.72861	20.39	2.71825	20.39	1.27971
30.4	1.95191	30.4	2.83923	20.4	2.28175	20.4	1.38417
30.41	2.06825	30.41	3.09735	20.41	2.75794	20.41	1.44946
30.42	1.96484	30.42	2.91298	20.42	2.42063	20.42	1.35806
30.43	1.91313	30.43	2.39676	20.43	3.37302	20.43	1.48864
30.44	1.8485	30.44	3.09735	20.44	2.71825	20.44	1.26665
30.45	1.57704	30.45	3.35546	20.45	2.71825	20.45	1.59311
30.46	1.71923	30.46	2.93142	20.46	2.99603	20.46	1.51476
30.47	1.92606	30.47	2.63643	20.47	2.42063	20.47	1.82815
30.48	1.86143	30.48	2.91298	20.48	2.81746	20.48	1.33194
30.49	2.01655	30.49	2.83923	20.49	3.1746	20.49	1.60616
30.5	1.95191	30.5	3.2264	20.5	2.89683	20.5	1.31888
30.51	1.92606	30.51	2.93142	20.51	2.99603	20.51	1.42335
30.52	1.55119	30.52	2.91298	20.52	2.69841	20.52	1.52781
30.53	2.00362	30.53	2.87611	20.53	2.69841	20.53	1.54087
30.54	1.78387	30.54	2.41519	20.54	2.28175	20.54	1.35806
30.55	1.78387	30.55	2.43363	20.55	3.01587	20.55	1.47558
30.56	1.69338	30.56	2.76549	20.56	3.13492	20.56	1.14913
30.57	1.74509	30.57	2.63643	20.57	2.71825	20.57	1.10995
30.58	1.80972	30.58	3.26327	20.58	2.8373	20.58	1.14913
30.59	2.01655	30.59	2.76549	20.59	2.97619	20.59	1.13607
30.6	1.95191	30.6	2.94985	20.6	2.46032	20.6	1.25359
30.61	1.77094	30.61	2.93142	20.61	2.67857	20.61	1.33194
30.62	1.78387	30.62	2.71018	20.62	3.33333	20.62	1.04466
30.63	1.93899	30.63	3.24484	20.63	2.67857	20.63	1.42335
30.64	1.95191	30.64	2.24926	20.64	2.75794	20.64	1.63228
30.65	1.83557	30.65	2.94985	20.65	2.93651	20.65	1.33194
30.66	1.74509	30.66	2.89454	20.66	2.87698	20.66	1.35806
30.67	1.82265	30.67	2.28614	20.67	2.69841	20.67	1.8151
30.68	1.55119	30.68	3.39233	20.68	2.57937	20.68	1.14913
30.69	1.69338	30.69	3.0236	20.69	2.91667	20.69	1.12301
30.7	2.18459	30.7	2.69174	20.7	2.75794	20.7	1.39723
30.71	2.0424	30.71	2.94985	20.71	2.5	20.71	1.48864
30.72	1.82265	30.72	3.35546	20.72	3.11508	20.72	1.44946
30.73	1.70631	30.73	2.98673	20.73	2.89683	20.73	1.38417
30.74	1.79679	30.74	3.20796	20.74	2.55952	20.74	1.20136
30.75	1.71923	30.75	2.85767	20.75	2.75794	20.75	1.41029
30.76	1.68046	30.76	2.83923	20.76	2.8373	20.76	1.07078
30.77	1.70631	30.77	3.00516	20.77	2.51984	20.77	1.21442
30.78	2.11996	30.78	2.94985	20.78	2.69841	20.78	1.33194
30.79	2.00362	30.79	3.24484	20.79	2.8373	20.79	1.63228
30.8	2.10703	30.8	3.00516	20.8	2.46032	20.8	1.44946
30.81	2.08118	30.81	2.59956	20.81	2.57937	20.81	1.21442
30.82	2.01655	30.82	3.68732	20.82	2.55952	20.82	1.25359
30.83	1.90021	30.83	2.61799	20.83	2.55952	20.83	1.59311
30.84	1.68046	30.84	2.74705	20.84	2.87698	20.84	1.39723
30.85	2.17166	30.85	2.98673	20.85	2.61905	20.85	1.25359
30.86	2.06825	30.86	3.37389	20.86	2.99603	20.86	1.52781
30.87	2.13289	30.87	3.52139	20.87	3.0754	20.87	1.55393
30.88	2.30093	30.88	3.48451	20.88	2.61905	20.88	1.72369
30.89	1.69338	30.89	3.20796	20.89	2.8373	20.89	1.47558
30.9	2.13289	30.9	3.24484	20.9	2.79762	20.9	1.31888
30.91	1.91313	30.91	3.31858	20.91	3.4127	20.91	1.38417
30.92	2.40434	30.92	3.39233	20.92	2.42063	20.92	1.52781
30.93	3.15408	30.93	4.25885	20.93	2.8373	20.93	1.38417
30.94	2.77921	30.94	3.83481	20.94	2.36111	20.94	1.21442
30.95	2.93433	30.95	5.0885	20.95	2.97619	20.95	1.48864
30.96	2.70165	30.96	4.35103	20.96	3.1746	20.96	1.44946
30.97	2.37849	30.97	4.55383	20.97	2.32143	20.97	1.41029
30.98	2.05533	30.98	4.42478	20.98	2.46032	20.98	1.60616
30.99	1.90021	30.99	3.37389	20.99	3.11508	20.99	1.21442
31	2.30093	31	3.65044	21	2.57937	21	1.13607
31.01	2.06825	31.01	4.38791	21.01	2.99603	21.01	1.08383
31.02	2.2363	31.02	3.46608	21.02	2.59921	21.02	0.94019
31.03	2.6241	31.03	3.35546	21.03	2.61905	21.03	1.31888
31.04	2.37849	31.04	3.33702	21.04	2.69841	21.04	1.04466
31.05	1.82265	31.05	3.7795	21.05	2.32143	21.05	1.345
31.06	2.17166	31.06	3.31858	21.06	2.46032	21.06	1.63228
31.07	1.69338	31.07	3.41077	21.07	2.69841	21.07	1.26665
31.08	2.24922	31.08	3.20796	21.08	2.93651	21.08	1.38417
31.09	2.288	31.09	2.87611	21.09	3.21429	21.09	1.08383
31.1	1.6546	31.1	3.15265	21.1	2.30159	21.1	1.29277
31.11	1.6546	31.11	3.09735	21.11	2.89683	21.11	1.46252
31.12	1.69338	31.12	2.85767	21.12	3.13492	21.12	1.22747
31.13	2.14581	31.13	3.68732	21.13	2.91667	21.13	1.10995
31.14	1.99069	31.14	3.07891	21.14	2.1627	21.14	1.6584
31.15	2.11996	31.15	2.83923	21.15	2.59921	21.15	1.41029
31.16	2.22337	31.16	3.48451	21.16	2.1627	21.16	1.56699
31.17	2.18459	31.17	3.2264	21.17	3.19444	21.17	1.52781
31.18	2.6241	31.18	3.06047	21.18	2.81746	21.18	0.95325
31.19	2.37849	31.19	2.83923	21.19	2.69841	21.19	1.38417
31.2	2.66287	31.2	2.54425	21.2	2.67857	21.2	1.61922
31.21	2.39142	31.21	3.09735	21.21	2.79762	21.21	1.56699
31.22	2.74043	31.22	3.4292	21.22	2.57937	21.22	1.47558
31.23	2.14581	31.23	3.00516	21.23	2.2619	21.23	1.55393
31.24	2.2363	31.24	2.93142	21.24	2.36111	21.24	1.51476
31.25	2.45605	31.25	2.78392	21.25	2.32143	21.25	1.14913
31.26	2.10703	31.26	2.93142	21.26	3.0754	21.26	1.54087
31.27	2.50776	31.27	2.71018	21.27	2.67857	21.27	1.345
31.28	2.06825	31.28	2.63643	21.28	2.28175	21.28	1.46252
31.29	2.00362	31.29	3.20796	21.29	2.91667	21.29	0.92714
31.3	2.63702	31.3	2.89454	21.3	2.69841	21.3	1.41029
31.31	2.2363	31.31	3.15265	21.31	2.77778	21.31	1.20136
31.32	2.57239	31.32	2.69174	21.32	2.40079	21.32	1.26665
31.33	2.19752	31.33	2.6733	21.33	2.69841	21.33	1.33194
31.34	2.19752	31.34	3.17109	21.34	2.89683	21.34	1.48864
31.35	2.15874	31.35	2.94985	21.35	2.51984	21.35	1.16218
31.36	2.4819	31.36	3.24484	21.36	2.97619	21.36	1.20136
31.37	2.17166	31.37	3.26327	21.37	2.18254	21.37	1.16218
31.38	2.46898	31.38	3.66888	21.38	2.59921	21.38	1.07078
31.39	2.44312	31.39	3.85324	21.39	2.61905	21.39	1.48864
31.4	2.80507	31.4	3.52139	21.4	2.8373	21.4	1.13607
31.41	1.88728	31.41	3.65044	21.41	2.51984	21.41	1.52781
31.42	2.13289	31.42	3.35546	21.42	2.91667	21.42	1.25359
31.43	1.88728	31.43	3.81637	21.43	2.79762	21.43	1.85427
31.44	2.05533	31.44	3.7795	21.44	2.69841	21.44	1.31888
31.45	2.35264	31.45	3.06047	21.45	2.69841	21.45	1.44946
31.46	2.6758	31.46	3.68732	21.46	3.27381	21.46	1.25359
31.47	2.41727	31.47	3.50295	21.47	3.13492	21.47	1.42335
31.48	2.63702	31.48	3.33702	21.48	2.61905	21.48	1.12301
31.49	2.13289	31.49	3.06047	21.49	3.39286	21.49	1.56699
31.5	2.14581	31.5	3.39233	21.5	2.61905	21.5	1.31888
31.51	2.6758	31.51	3.41077	21.51	3.03571	21.51	1.1883
31.52	2.30093	31.52	3.06047	21.52	2.8373	21.52	1.59311
31.53	2.40434	31.53	3.35546	21.53	2.57937	21.53	1.54087
31.54	2.36556	31.54	3.4292	21.54	2.65873	21.54	1.33194
31.55	2.4819	31.55	3.00516	21.55	2.81746	21.55	1.52781
31.56	2.17166	31.56	4.01917	21.56	2.51984	21.56	1.56699
31.57	2.22337	31.57	3.53982	21.57	2.5	21.57	1.47558
31.58	2.15874	31.58	2.87611	21.58	2.51984	21.58	1.07078
31.59	2.77921	31.59	3.46608	21.59	2.89683	21.59	1.08383
31.6	2.35264	31.6	3.04204	21.6	2.81746	21.6	1.44946
31.61	2.288	31.61	3.35546	21.61	2.77778	21.61	1.61922
31.62	2.33971	31.62	3.37389	21.62	2.81746	21.62	1.26665
31.63	2.27508	31.63	3.55826	21.63	2.71825	21.63	1.31888
31.64	2.77921	31.64	3.17109	21.64	2.38095	21.64	1.6584
31.65	1.68046	31.65	3.63201	21.65	2.67857	21.65	1.25359
31.66	2.00362	31.66	3.18953	21.66	2.67857	21.66	1.52781
31.67	2.15874	31.67	3.06047	21.67	2.38095	21.67	1.46252
31.68	2.41727	31.68	3.52139	21.68	2.36111	21.68	1.29277
31.69	2.10703	31.69	3.28171	21.69	2.55952	21.69	1.345
31.7	2.17166	31.7	2.98673	21.7	2.36111	21.7	1.42335
31.71	2.15874	31.71	3.17109	21.71	2.51984	21.71	1.20136
31.72	2.58532	31.72	3.11578	21.72	2.8373	21.72	1.35806
31.73	2.50776	31.73	3.17109	21.73	2.46032	21.73	1.05772
31.74	2.40434	31.74	3.04204	21.74	2.5	21.74	1.46252
31.75	2.22337	31.75	2.80236	21.75	3.03571	21.75	1.20136
31.76	2.72751	31.76	2.54425	21.76	2.93651	21.76	1.25359
31.77	2.44312	31.77	2.80236	21.77	2.77778	21.77	1.21442
31.78	2.36556	31.78	3.20796	21.78	2.04365	21.78	1.16218
31.79	2.4819	31.79	3.4292	21.79	2.48016	21.79	1.345
31.8	2.59824	31.8	3.31858	21.8	2.97619	21.8	1.01854
31.81	2.63702	31.81	3.55826	21.81	2.51984	21.81	1.22747
31.82	2.15874	31.82	3.18953	21.82	2.51984	21.82	1.56699
31.83	2.39142	31.83	3.18953	21.83	2.99603	21.83	1.60616
31.84	2.15874	31.84	3.37389	21.84	3.11508	21.84	1.56699
31.85	2.19752	31.85	3.17109	21.85	3.29365	21.85	1.46252
31.86	2.4819	31.86	3.09735	21.86	2.91667	21.86	1.39723
31.87	2.18459	31.87	2.98673	21.87	2.91667	21.87	0.79655
31.88	2.4819	31.88	3.20796	21.88	2.57937	21.88	1.33194
31.89	2.68873	31.89	3.83481	21.89	2.71825	21.89	1.20136
31.9	2.68873	31.9	3.55826	21.9	3.01587	21.9	1.73675
31.91	2.84385	31.91	3.18953	21.91	3.4127	21.91	1.39723
31.92	2.57239	31.92	3.33702	21.92	2.65873	21.92	1.56699
31.93	2.71458	31.93	3.39233	21.93	3.13492	21.93	1.16218
31.94	2.74043	31.94	3.2264	21.94	3.01587	21.94	1.69757
31.95	2.59824	31.95	2.6733	21.95	3.03571	21.95	1.72369
31.96	2.52068	31.96	3.41077	21.96	3.5119	21.96	1.27971
31.97	3.08945	31.97	3.74263	21.97	3.0754	21.97	1.08383
31.98	3.23164	31.98	3.81637	21.98	2.36111	21.98	1.27971
31.99	2.99897	31.99	3.00516	21.99	3.13492	21.99	1.61922
32	3.5031	32	3.81637	22	3.0754	22	1.47558
32.01	3.27042	32.01	3.41077	22.01	2.55952	22.01	1.60616
32.02	3.56774	32.02	2.94985	22.02	2.61905	22.02	1.20136
32.03	3.47725	32.03	3.81637	22.03	2.69841	22.03	1.25359
32.04	3.63237	32.04	3.63201	22.04	2.97619	22.04	1.16218
32.05	3.51603	32.05	3.59513	22.05	3.1746	22.05	1.59311
32.06	3.96846	32.06	3.4292	22.06	2.89683	22.06	1.41029
32.07	4.83454	32.07	3.48451	22.07	2.87698	22.07	1.46252
32.08	4.86039	32.08	3.52139	22.08	2.69841	22.08	1.38417
32.09	5.01551	32.09	4.03761	22.09	3.29365	22.09	1.08383
32.1	5.89452	32.1	3.85324	22.1	2.71825	22.1	1.52781
32.11	6.7606	32.11	3.70575	22.11	2.61905	22.11	1.35806
32.12	7.2001	32.12	4.00074	22.12	2.48016	22.12	1.33194
32.13	8.20838	32.13	3.89012	22.13	2.81746	22.13	1.47558
32.14	7.88521	32.14	4.12979	22.14	3.11508	22.14	1.14913
32.15	9.06153	32.15	3.72419	22.15	2.14286	22.15	1.29277
32.16	10.1344	32.16	4.7382	22.16	2.91667	22.16	1.08383
32.17	10.5222	32.17	4.01917	22.17	2.69841	22.17	1.42335
32.18	11.3883	32.18	4.12979	22.18	2.81746	22.18	1.01854
32.19	11.1427	32.19	4.79351	22.19	2.93651	22.19	1.26665
32.2	13.1205	32.2	4.97788	22.2	2.32143	22.2	1.14913
32.21	14.7104	32.21	4.79351	22.21	3.09524	22.21	1.26665
32.22	15.6153	32.22	4.42478	22.22	2.55952	22.22	1.33194
32.23	17.1406	32.23	4.92257	22.23	3.0754	22.23	1.22747
32.24	20.3335	32.24	6.08407	22.24	2.93651	22.24	1.26665
32.25	23.772	32.25	6.25	22.25	2.99603	22.25	1.31888
32.26	29.3821	32.26	6.4528	22.26	2.75794	22.26	1.39723
32.27	37.7585	32.27	7.19027	22.27	2.57937	22.27	1.47558
32.28	46.2513	32.28	8.75737	22.28	2.91667	22.28	1.25359
32.29	60.0569	32.29	9.42109	22.29	2.61905	22.29	1.20136
32.3	75.0776	32.3	9.91888	22.3	3.01587	22.3	1.22747
32.31	90.0595	32.31	11.2647	22.31	2.59921	22.31	1.42335
32.32	100	32.32	12.0022	22.32	2.42063	22.32	1.60616
32.33	99.7544	32.33	13.4403	22.33	2.79762	22.33	1.7498
32.34	86.2978	32.34	14.5096	22.34	2.71825	22.34	1.56699
32.35	68.3945	32.35	15.9292	22.35	2.79762	22.35	1.48864
32.36	57.2389	32.36	15.6342	22.36	2.59921	22.36	1.21442
32.37	51.4478	32.37	17.146	22.37	2.5	22.37	1.345
32.38	49.4829	32.38	17.5147	22.38	2.71825	22.38	1.05772
32.39	54.4597	32.39	20.059	22.39	3.27381	22.39	1.67145
32.4	57.4457	32.4	23.0826	22.4	3.01587	22.4	1.46252
32.41	53.7875	32.41	27.028	22.41	2.75794	22.41	1.63228
32.42	48.2291	32.42	31.4712	22.42	2.59921	22.42	1.44946
32.43	37.4612	32.43	36.5782	22.43	2.61905	22.43	1.33194
32.44	28.6582	32.44	41.2242	22.44	2.69841	22.44	1.25359
32.45	20.1525	32.45	45.944	22.45	3.19444	22.45	1.72369
32.46	14.6587	32.46	52.1202	22.46	2.2619	22.46	1.44946
32.47	12.151	32.47	61.2647	22.47	2.61905	22.47	1.345
32.48	9.65615	32.48	74.6128	22.48	2.97619	22.48	1.8151
32.49	8.91934	32.49	91.1689	22.49	2.8373	22.49	1.73675
32.5	8.37642	32.5	100	22.5	2.46032	22.5	2.08932
32.51	7.23888	32.51	97.0502	22.51	2.61905	22.51	1.94568
32.52	6.51499	32.52	88.0347	22.52	2.75794	22.52	2.31131
32.53	6.47622	32.53	71.3311	22.53	2.8373	22.53	2.57247
32.54	5.80403	32.54	59.8267	22.54	2.81746	22.54	3.22539
32.55	5.45502	32.55	54.1298	22.55	2.8373	22.55	2.91199
32.56	4.60186	32.56	51.9174	22.56	3.5119	22.56	4.11335
32.57	4.5243	32.57	56.3422	22.57	2.55952	22.57	4.63568
32.58	4.36918	32.58	58.7389	22.58	2.8373	22.58	5.41917
32.59	3.73578	32.59	58.6836	22.59	2.8373	22.59	6.08514
32.6	3.95553	32.6	52.1202	22.6	3.39286	22.6	7.09062
32.61	3.81334	32.61	45.4646	22.61	2.59921	22.61	6.69888
32.62	3.70993	32.62	38.8459	22.62	2.97619	22.62	6.52912
32.63	3.59359	32.63	31.9875	22.63	2.81746	22.63	6.08514
32.64	3.81334	32.64	26.5856	22.64	2.99603	22.64	4.60956
32.65	4.07187	32.65	22.6032	22.65	3.33333	22.65	4.64873
32.66	3.01189	32.66	20.2987	22.66	2.89683	22.66	4.60956
32.67	3.15408	32.67	18.2891	22.67	3.03571	22.67	4.23087
32.68	3.2575	32.68	15.8923	22.68	3.23413	22.68	3.59102
32.69	2.33971	32.69	14.8415	22.69	2.89683	22.69	2.97728
32.7	2.72751	32.7	14.8415	22.7	3.31349	22.7	2.10238
32.71	2.4819	32.71	12.924	22.71	2.93651	22.71	1.89344
32.72	2.71458	32.72	12.0022	22.72	3.39286	22.72	1.68451
32.73	3.01189	32.73	11.4491	22.73	3.80952	22.73	1.94568
32.74	2.6758	32.74	9.77139	22.74	3.92857	22.74	1.97179
32.75	2.68873	32.75	9.05236	22.75	3.4127	22.75	1.86733
32.76	2.57239	32.76	7.83555	22.76	3.92857	22.76	1.63228
32.77	2.15874	32.77	7.04277	22.77	4.94048	22.77	1.48864
32.78	2.26215	32.78	6.91372	22.78	5.15873	22.78	1.97179
32.79	2.41727	32.79	6.10251	22.79	5.15873	22.79	1.72369
32.8	1.96484	32.8	5.32817	22.8	6.26984	22.8	1.67145
32.81	2.46898	32.81	5.21755	22.81	7.08333	22.81	1.21442
32.82	2.44312	32.82	4.46165	22.82	8.69048	22.82	1.48864
32.83	2.49483	32.83	4.05605	22.83	9.12698	22.83	1.47558
32.84	1.92606	32.84	4.14823	22.84	9.38492	22.84	1.31888
32.85	2.75336	32.85	4.68289	22.85	9.60317	22.85	1.47558
32.86	2.24922	32.86	4.60914	22.86	7.53968	22.86	1.46252
32.87	2.33971	32.87	4.3326	22.87	7.30159	22.87	1.20136
32.88	2.05533	32.88	3.81637	22.88	6.42857	22.88	1.33194
32.89	2.41727	32.89	3.79794	22.89	6.40873	22.89	1.26665
32.9	1.8485	32.9	3.48451	22.9	6.9246	22.9	1.00548
32.91	2.18459	32.91	3.72419	22.91	5.79365	22.91	1.31888
32.92	1.99069	32.92	4.01917	22.92	4.84127	22.92	1.13607
32.93	1.95191	32.93	3.50295	22.93	4.68254	22.93	1.10995
32.94	2.30093	32.94	3.33702	22.94	4.20635	22.94	1.63228
32.95	2.02947	32.95	3.35546	22.95	3.73016	22.95	1.35806
32.96	1.79679	32.96	3.28171	22.96	3.27381	22.96	1.76286
32.97	1.91313	32.97	3.04204	22.97	3.37302	22.97	1.33194
32.98	2.06825	32.98	3.31858	22.98	3.80952	22.98	1.21442
32.99	2.15874	32.99	3.17109	22.99	3.55159	22.99	1.59311
33	1.79679	33	3.72419	23	3.1746	23	1.44946
33.01	1.82265	33.01	3.74263	23.01	2.97619	23.01	1.16218
33.02	2.01655	33.02	3.20796	23.02	2.77778	23.02	1.35806
33.03	2.08118	33.03	3.20796	23.03	2.42063	23.03	1.29277
33.04	1.68046	33.04	2.93142	23.04	3.33333	23.04	1.33194
33.05	1.6546	33.05	3.24484	23.05	3.01587	23.05	1.39723
33.06	2.0424	33.06	3.35546	23.06	2.89683	23.06	1.33194
33.07	1.83557	33.07	3.48451	23.07	2.65873	23.07	1.51476
33.08	1.91313	33.08	3.18953	23.08	3.03571	23.08	1.345
33.09	2.35264	33.09	3.50295	23.09	2.55952	23.09	1.10995
33.1	1.71923	33.1	2.93142	23.1	3.09524	23.1	1.07078
33.11	2.05533	33.11	3.20796	23.11	3.43254	23.11	1.26665
33.12	2.15874	33.12	3.41077	23.12	2.97619	23.12	1.22747
33.13	1.91313	33.13	2.91298	23.13	2.59921	23.13	0.95325
33.14	2.06825	33.14	3.04204	23.14	3.11508	23.14	1.29277
33.15	1.66753	33.15	3.26327	23.15	2.65873	23.15	1.01854
33.16	1.92606	33.16	2.76549	23.16	2.81746	23.16	1.00548
33.17	1.71923	33.17	2.63643	23.17	3.23413	23.17	1.10995
33.18	1.96484	33.18	2.93142	23.18	2.91667	23.18	1.56699
33.19	2.14581	33.19	2.72861	23.19	2.89683	23.19	1.01854
33.2	1.8485	33.2	3.2264	23.2	2.67857	23.2	1.42335
33.21	1.77094	33.21	2.52581	23.21	2.59921	23.21	1.52781
33.22	1.6546	33.22	2.32301	23.22	2.97619	23.22	1.26665
33.23	2.0424	33.23	3.00516	23.23	2.51984	23.23	1.1883
33.24	1.79679	33.24	2.87611	23.24	2.38095	23.24	1.22747
33.25	1.79679	33.25	2.6733	23.25	2.89683	23.25	1.26665
33.26	1.92606	33.26	2.83923	23.26	2.5	23.26	1.42335
33.27	2.08118	33.27	2.52581	23.27	2.67857	23.27	1.55393
33.28	1.73216	33.28	2.93142	23.28	2.65873	23.28	1.22747
33.29	1.62875	33.29	2.56268	23.29	2.81746	23.29	1.21442
33.3	1.91313	33.3	3.17109	23.3	2.65873	23.3	1.42335
33.31	1.57704	33.31	3.06047	23.31	2.79762	23.31	1.41029
33.32	1.6546	33.32	3.18953	23.32	2.93651	23.32	1.25359
33.33	1.77094	33.33	3.35546	23.33	2.59921	23.33	1.39723
33.34	1.95191	33.34	3.37389	23.34	3.11508	23.34	1.27971
33.35	1.80972	33.35	2.69174	23.35	3.01587	23.35	1.345
33.36	1.74509	33.36	2.24926	23.36	2.79762	23.36	1.22747
33.37	1.71923	33.37	2.83923	23.37	3.21429	23.37	1.38417
33.38	1.51241	33.38	3.06047	23.38	3.13492	23.38	1.27971
33.39	2.10703	33.39	2.6733	23.39	2.61905	23.39	1.27971
33.4	1.71923	33.4	2.54425	23.4	3.11508	23.4	1.04466
33.41	1.4607	33.41	2.76549	23.41	3.27381	23.41	1.41029
33.42	1.44778	33.42	2.93142	23.42	2.89683	23.42	1.52781
33.43	1.80972	33.43	2.21239	23.43	2.59921	23.43	1.38417
33.44	1.80972	33.44	3.0236	23.44	2.79762	23.44	1.04466
33.45	1.92606	33.45	2.71018	23.45	2.48016	23.45	1.12301
33.46	1.74509	33.46	2.54425	23.46	3.0754	23.46	1.22747
33.47	1.56412	33.47	2.78392	23.47	3.09524	23.47	1.52781
33.48	1.79679	33.48	2.52581	23.48	2.61905	23.48	1.25359
33.49	1.68046	33.49	2.93142	23.49	2.55952	23.49	1.29277
33.5	1.71923	33.5	2.59956	23.5	2.67857	23.5	1.38417
33.51	1.77094	33.51	2.28614	23.51	2.51984	23.51	1.31888
33.52	1.88728	33.52	2.43363	23.52	2.99603	23.52	1.41029
33.53	1.78387	33.53	2.50737	23.53	2.93651	23.53	1.345
33.54	1.47363	33.54	2.2677	23.54	2.91667	23.54	1.27971
33.55	1.78387	33.55	2.28614	23.55	2.89683	23.55	1.08383
33.56	1.61582	33.56	2.63643	23.56	2.57937	23.56	1.35806
33.57	1.86143	33.57	2.4705	23.57	2.91667	23.57	1.6584
33.58	1.68046	33.58	2.24926	23.58	3.01587	23.58	1.31888
33.59	1.52534	33.59	1.99115	23.59	2.48016	23.59	1.41029
33.6	1.61582	33.6	2.19395	23.6	2.71825	23.6	1.38417
33.61	1.56412	33.61	1.67773	23.61	2.38095	23.61	1.14913
33.62	1.51241	33.62	2.35988	23.62	2.97619	23.62	1.56699
33.63	1.44778	33.63	2.23083	23.63	3.1746	23.63	1.26665
33.64	1.83557	33.64	2.24926	23.64	2.8373	23.64	1.16218
33.65	1.33144	33.65	2.23083	23.65	3.29365	23.65	1.35806
33.66	1.47363	33.66	2.69174	23.66	2.40079	23.66	1.14913
33.67	1.6029	33.67	2.45206	23.67	2.69841	23.67	1.48864
33.68	1.91313	33.68	2.35988	23.68	2.89683	23.68	1.55393
33.69	1.18925	33.69	2.58112	23.69	3.11508	23.69	1.41029
33.7	1.39607	33.7	2.71018	23.7	2.81746	23.7	1.38417
33.71	1.49948	33.71	2.54425	23.71	2.69841	23.71	1.48864
33.72	1.31851	33.72	2.58112	23.72	2.69841	23.72	1.1883
33.73	1.44778	33.73	2.24926	23.73	2.42063	23.73	1.22747
33.74	1.25388	33.74	2.15708	23.74	2.67857	23.74	1.31888
33.75	1.33144	33.75	2.52581	23.75	2.59921	23.75	1.6584
33.76	1.83557	33.76	2.61799	23.76	2.51984	23.76	1.41029
33.77	1.62875	33.77	2.56268	23.77	2.04365	23.77	1.46252
33.78	1.61582	33.78	2.72861	23.78	3.21429	23.78	1.01854
33.79	1.78387	33.79	2.50737	23.79	2.81746	23.79	1.35806
33.8	1.57704	33.8	2.13864	23.8	2.65873	23.8	1.345
33.81	1.4607	33.81	2.6733	23.81	2.55952	23.81	1.39723
33.82	1.35729	33.82	2.71018	23.82	2.8373	23.82	1.345
33.83	1.56412	33.83	2.45206	23.83	3.03571	23.83	1.345
33.84	1.66753	33.84	2.74705	23.84	2.38095	23.84	1.16218
33.85	1.68046	33.85	2.19395	23.85	2.5	23.85	1.35806
33.86	1.66753	33.86	2.63643	23.86	2.38095	23.86	1.60616
33.87	1.44778	33.87	2.83923	23.87	2.79762	23.87	1.20136
33.88	1.62875	33.88	2.78392	23.88	2.71825	23.88	1.41029
33.89	1.409	33.89	2.83923	23.89	2.87698	23.89	0.99243
33.9	1.57704	33.9	2.45206	23.9	2.65873	23.9	1.41029
33.91	1.33144	33.91	2.35988	23.91	2.5	23.91	1.29277
33.92	1.29266	33.92	2.45206	23.92	2.59921	23.92	1.39723
33.93	1.17632	33.93	2.4705	23.93	2.75794	23.93	1.12301
33.94	1.55119	33.94	2.2677	23.94	2.93651	23.94	1.39723
33.95	1.4607	33.95	2.2677	23.95	2.75794	23.95	1.85427
33.96	1.58997	33.96	2.43363	23.96	2.48016	23.96	1.13607
33.97	1.61582	33.97	2.69174	23.97	2.71825	23.97	1.26665
33.98	1.74509	33.98	2.13864	23.98	3.03571	23.98	1.33194
33.99	1.04705	33.99	2.24926	23.99	2.67857	23.99	1.08383
34	1.68046	34	2.50737	24	2.65873	24	1.38417
34.01	1.70631	34.01	2.30457	24.01	2.97619	24.01	1.12301
34.02	1.91313	34.02	2.61799	24.02	2.89683	24.02	1.13607
34.03	1.34436	34.03	2.30457	24.03	2.89683	24.03	1.27971
34.04	1.61582	34.04	2.78392	24.04	3.09524	24.04	1.10995
34.05	1.68046	34.05	2.19395	24.05	2.89683	24.05	1.1883
34.06	1.2151	34.06	2.21239	24.06	2.38095	24.06	1.67145
34.07	1.22802	34.07	2.0649	24.07	2.38095	24.07	1.41029
34.08	1.92606	34.08	2.69174	24.08	3.01587	24.08	0.99243
34.09	1.61582	34.09	2.52581	24.09	3.13492	24.09	1.47558
34.1	1.82265	34.1	2.21239	24.1	2.57937	24.1	1.33194
34.11	1.18925	34.11	2.69174	24.11	2.40079	24.11	1.14913
34.12	1.29266	34.12	2.2677	24.12	2.42063	24.12	1.14913
34.13	1.56412	34.13	2.04646	24.13	2.51984	24.13	1.20136
34.14	1.51241	34.14	1.82522	24.14	2.06349	24.14	1.39723
34.15	1.25388	34.15	2.61799	24.15	2.1627	24.15	1.345
34.16	1.57704	34.16	2.41519	24.16	2.32143	24.16	1.1883
34.17	1.25388	34.17	2.30457	24.17	2.46032	24.17	1.08383
34.18	1.18925	34.18	2.19395	24.18	2.57937	24.18	1.59311
34.19	1.38314	34.19	2.28614	24.19	2.36111	24.19	1.10995
34.2	1.39607	34.2	2.37832	24.2	2.91667	24.2	1.6584
34.21	1.71923	34.21	1.95428	24.21	2.59921	24.21	1.38417
34.22	1.37022	34.22	2.6733	24.22	2.48016	24.22	0.99243
34.23	1.38314	34.23	2.54425	24.23	2.89683	24.23	1.345
34.24	1.52534	34.24	2.32301	24.24	2.89683	24.24	1.21442
34.25	1.37022	34.25	2.6733	24.25	2.65873	24.25	1.25359
34.26	1.31851	34.26	2.76549	24.26	2.8373	24.26	0.97937
34.27	1.71923	34.27	2.39676	24.27	2.46032	24.27	1.22747
34.28	1.409	34.28	2.15708	24.28	2.71825	24.28	1.20136
34.29	1.58997	34.29	2.94985	24.29	3.11508	24.29	1.41029
34.3	1.43485	34.3	1.99115	24.3	2.91667	24.3	1.41029
34.31	1.38314	34.31	2.43363	24.31	2.42063	24.31	1.16218
34.32	1.27973	34.32	2.12021	24.32	1.98413	24.32	1.04466
34.33	1.49948	34.33	2.6733	24.33	2.38095	24.33	1.00548
34.34	1.61582	34.34	2.50737	24.34	2.57937	24.34	1.25359
34.35	1.47363	34.35	2.61799	24.35	2.69841	24.35	1.69757
34.36	1.09876	34.36	2.4705	24.36	2.89683	24.36	1.42335
34.37	1.05998	34.37	2.30457	24.37	2.55952	24.37	1.38417
34.38	1.43485	34.38	2.12021	24.38	2.22222	24.38	1.07078
34.39	1.09876	34.39	2.71018	24.39	2.51984	24.39	1.20136
34.4	1.57704	34.4	2.21239	24.4	2.77778	24.4	0.92714
34.41	1.55119	34.41	2.93142	24.41	2.46032	24.41	1.31888
34.42	1.48656	34.42	2.32301	24.42	2.32143	24.42	1.10995
34.43	1.43485	34.43	2.56268	24.43	2.5	24.43	1.00548
34.44	1.24095	34.44	2.30457	24.44	3.31349	24.44	1.05772
34.45	1.24095	34.45	3.11578	24.45	2.57937	24.45	1.22747
34.46	1.35729	34.46	2.32301	24.46	2.08333	24.46	1.20136
34.47	1.37022	34.47	2.87611	24.47	2.93651	24.47	1.41029
34.48	1.44778	34.48	2.78392	24.48	2.59921	24.48	1.44946
34.49	1.07291	34.49	2.50737	24.49	2.51984	24.49	0.99243
34.5	1.57704	34.5	2.39676	24.5	3.03571	24.5	1.41029
34.51	1.409	34.51	3.00516	24.51	2.36111	24.51	1.39723
34.52	1.55119	34.52	2.50737	24.52	2.18254	24.52	1.12301
34.53	1.6546	34.53	2.93142	24.53	2.89683	24.53	1.39723
34.54	1.58997	34.54	1.93584	24.54	2.22222	24.54	1.08383
34.55	1.57704	34.55	2.80236	24.55	2.81746	24.55	1.38417
34.56	1.17632	34.56	2.12021	24.56	2.81746	24.56	1.39723
34.57	1.68046	34.57	2.28614	24.57	2.38095	24.57	1.33194
34.58	1.44778	34.58	2.52581	24.58	2.59921	24.58	1.47558
34.59	1.34436	34.59	2.71018	24.59	2.48016	24.59	1.29277
34.6	1.56412	34.6	2.4705	24.6	2.71825	24.6	1.51476
34.61	1.48656	34.61	2.61799	24.61	2.77778	24.61	1.29277
34.62	1.77094	34.62	2.39676	24.62	2.75794	24.62	1.25359
34.63	1.52534	34.63	2.50737	24.63	3.13492	24.63	1.31888
34.64	1.47363	34.64	2.41519	24.64	2.65873	24.64	1.54087
34.65	1.39607	34.65	2.6733	24.65	2.55952	24.65	1.41029
34.66	1.56412	34.66	2.21239	24.66	2.69841	24.66	0.92714
34.67	2.00362	34.67	2.52581	24.67	2.20238	24.67	1.05772
34.68	1.38314	34.68	2.45206	24.68	2.65873	24.68	1.25359
34.69	1.34436	34.69	2.30457	24.69	2.20238	24.69	1.21442
34.7	1.29266	34.7	2.35988	24.7	3.0754	24.7	1.25359
34.71	1.37022	34.71	1.78835	24.71	2.91667	24.71	1.60616
34.72	1.25388	34.72	2.04646	24.72	3.21429	24.72	1.59311
34.73	1.2668	34.73	2.10177	24.73	3.09524	24.73	1.38417
34.74	1.34436	34.74	2.52581	24.74	2.32143	24.74	1.52781
34.75	1.6546	34.75	2.41519	24.75	3.1746	24.75	1.39723
34.76	1.52534	34.76	2.19395	24.76	2.93651	24.76	1.31888
34.77	1.51241	34.77	2.24926	24.77	2.89683	24.77	1.51476
34.78	1.49948	34.78	3.04204	24.78	2.57937	24.78	1.52781
34.79	1.57704	34.79	2.59956	24.79	2.59921	24.79	1.21442
34.8	1.6546	34.8	1.7146	24.8	2.71825	24.8	1.345
34.81	1.6029	34.81	2.21239	24.81	2.81746	24.81	1.13607
34.82	1.38314	34.82	2.0649	24.82	3.11508	24.82	1.31888
34.83	1.49948	34.83	2.12021	24.83	2.08333	24.83	0.92714
34.84	1.27973	34.84	1.97271	24.84	2.71825	24.84	1.25359
34.85	1.16339	34.85	1.99115	24.85	2.57937	24.85	1.14913
34.86	1.73216	34.86	2.23083	24.86	3.13492	24.86	1.47558
34.87	1.39607	34.87	1.80678	24.87	2.71825	24.87	1.1883
34.88	1.79679	34.88	2.23083	24.88	2.77778	24.88	1.41029
34.89	1.47363	34.89	2.41519	24.89	2.22222	24.89	1.39723
34.9	1.00827	34.9	2.04646	24.9	3.01587	24.9	1.69757
34.91	1.31851	34.91	1.99115	24.91	2.91667	24.91	1.47558
34.92	1.04705	34.92	1.9174	24.92	2.79762	24.92	0.97937
34.93	1.33144	34.93	2.19395	24.93	3.23413	24.93	1.13607
34.94	1.09876	34.94	2.37832	24.94	2.48016	24.94	1.13607
34.95	1.43485	34.95	2.54425	24.95	2.46032	24.95	1.20136
34.96	1.16339	34.96	1.95428	24.96	2.71825	24.96	1.08383
34.97	1.31851	34.97	1.93584	24.97	2.67857	24.97	1.27971
34.98	1.37022	34.98	2.04646	24.98	2.75794	24.98	1.60616
34.99	1.409	34.99	1.82522	24.99	2.5	24.99	1.22747
35	1.68046	35	1.99115	25	2.75794	25	1.29277
35.01	1.35729	35.01	2.45206	25.01	2.89683	25.01	1.00548
35.02	1.2151	35.02	1.88053	25.02	2.87698	25.02	1.05772
35.03	1.33144	35.03	1.97271	25.03	2.97619	25.03	1.27971
35.04	1.27973	35.04	2.32301	25.04	2.93651	25.04	1.10995
35.05	1.61582	35.05	2.37832	25.05	2.71825	25.05	0.99243
35.06	1.29266	35.06	1.80678	25.06	2.46032	25.06	1.1883
35.07	1.09876	35.07	1.9174	25.07	2.79762	25.07	1.16218
35.08	0.96949	35.08	2.24926	25.08	2.2619	25.08	1.13607
35.09	1.03413	35.09	1.99115	25.09	2.38095	25.09	1.33194
35.1	1.17632	35.1	1.7146	25.1	2.71825	25.1	1.54087
35.11	1.44778	35.11	1.88053	25.11	2.87698	25.11	1.31888
35.12	1.48656	35.12	1.65929	25.12	2.65873	25.12	1.41029
35.13	1.44778	35.13	2.30457	25.13	2.75794	25.13	1.61922
35.14	0.90486	35.14	2.10177	25.14	2.99603	25.14	1.31888
35.15	1.24095	35.15	1.78835	25.15	2.40079	25.15	1.20136
35.16	1.03413	35.16	1.76991	25.16	2.36111	25.16	1.25359
35.17	0.99535	35.17	2.35988	25.17	2.91667	25.17	1.12301
35.18	1.18925	35.18	1.97271	25.18	2.69841	25.18	1.22747
35.19	1.25388	35.19	2.08333	25.19	2.97619	25.19	1.21442
35.2	1.16339	35.2	1.97271	25.2	3.21429	25.2	1.14913
35.21	1.83557	35.21	2.54425	25.21	2.1627	25.21	1.46252
35.22	1.2668	35.22	2.37832	25.22	2.5	25.22	1.10995
35.23	1.12461	35.23	1.82522	25.23	2.79762	25.23	1.26665
35.24	1.57704	35.24	1.56711	25.24	2.57937	25.24	1.10995
35.25	1.6029	35.25	1.99115	25.25	2.2619	25.25	1.39723
35.26	1.48656	35.26	2.37832	25.26	2.67857	25.26	1.35806
35.27	1.31851	35.27	2.12021	25.27	2.81746	25.27	1.48864
35.28	1.62875	35.28	1.80678	25.28	2.51984	25.28	1.14913
35.29	1.31851	35.29	1.9174	25.29	2.28175	25.29	1.21442
35.3	1.52534	35.3	1.82522	25.3	2.87698	25.3	1.20136
35.31	1.37022	35.31	2.15708	25.31	2.2619	25.31	1.26665
35.32	1.71923	35.32	1.93584	25.32	2.75794	25.32	1.345
35.33	1.44778	35.33	2.45206	25.33	2.69841	25.33	1.16218
35.34	1.09876	35.34	2.28614	25.34	2.42063	25.34	1.59311
35.35	1.49948	35.35	1.99115	25.35	2.42063	25.35	1.31888
35.36	1.29266	35.36	1.93584	25.36	2.89683	25.36	1.26665
35.37	1.17632	35.37	1.93584	25.37	2.65873	25.37	1.08383
35.38	1.409	35.38	1.73304	25.38	2.5	25.38	0.95325
35.39	1.38314	35.39	1.17994	25.39	2.79762	25.39	0.88796
35.4	1.37022	35.4	1.75147	25.4	2.51984	25.4	1.22747
35.41	1.15047	35.41	2.15708	25.41	2.79762	25.41	1.33194
35.42	1.52534	35.42	2.15708	25.42	2.59921	25.42	1.39723
35.43	1.16339	35.43	1.82522	25.43	3.49206	25.43	1.20136
35.44	1.03413	35.44	1.84366	25.44	2.75794	25.44	1.22747
35.45	1.13754	35.45	2.13864	25.45	2.59921	25.45	1.39723
35.46	1.22802	35.46	1.88053	25.46	2.79762	25.46	1.38417
35.47	1.68046	35.47	2.23083	25.47	3.21429	25.47	1.38417
35.48	1.05998	35.48	2.0649	25.48	2.97619	25.48	1.10995
35.49	1.13754	35.49	2.0649	25.49	2.81746	25.49	1.38417
35.5	1.31851	35.5	2.30457	25.5	2.67857	25.5	1.48864
35.51	1.15047	35.51	1.82522	25.51	2.46032	25.51	1.6584
35.52	1.15047	35.52	2.08333	25.52	3.21429	25.52	1.39723
35.53	1.18925	35.53	1.97271	25.53	2.20238	25.53	0.91408
35.54	1.2151	35.54	1.78835	25.54	2.97619	25.54	1.01854
35.55	1.34436	35.55	1.49336	25.55	2.93651	25.55	1.26665
35.56	1.35729	35.56	2.08333	25.56	3.0754	25.56	1.08383
35.57	1.22802	35.57	1.45649	25.57	2.77778	25.57	1.21442
35.58	1.27973	35.58	1.53024	25.58	2.97619	25.58	1.16218
35.59	1.2668	35.59	1.7146	25.59	2.5	25.59	0.95325
35.6	1.35729	35.6	1.56711	25.6	2.61905	25.6	0.88796
35.61	1.2151	35.61	2.0649	25.61	2.30159	25.61	1.14913
35.62	1.22802	35.62	1.75147	25.62	2.71825	25.62	1.38417
35.63	1.37022	35.63	1.84366	25.63	2.81746	25.63	1.16218
35.64	1.17632	35.64	2.02802	25.64	2.55952	25.64	1.48864
35.65	1.00827	35.65	2.23083	25.65	2.87698	25.65	1.47558
35.66	1.24095	35.66	2.19395	25.66	2.77778	25.66	1.1883
35.67	1.2151	35.67	2.15708	25.67	3.29365	25.67	1.04466
35.68	1.03413	35.68	1.84366	25.68	2.91667	25.68	1.1883
35.69	0.99535	35.69	2.61799	25.69	3.31349	25.69	1.44946
35.7	1.07291	35.7	1.82522	25.7	2.79762	25.7	1.00548
35.71	0.96949	35.71	2.12021	25.71	2.57937	25.71	1.05772
35.72	1.33144	35.72	2.02802	25.72	2.67857	25.72	1.51476
35.73	1.33144	35.73	2.15708	25.73	2.61905	25.73	1.16218
35.74	1.4607	35.74	2.15708	25.74	2.59921	25.74	1.1883
35.75	1.15047	35.75	1.95428	25.75	2.91667	25.75	1.1883
35.76	1.39607	35.76	1.84366	25.76	2.99603	25.76	1.22747
35.77	1.03413	35.77	1.82522	25.77	2.79762	25.77	0.95325
35.78	1.27973	35.78	1.64086	25.78	2.57937	25.78	1.31888
35.79	1.31851	35.79	1.29056	25.79	2.89683	25.79	1.39723
35.8	1.49948	35.8	1.95428	25.8	2.89683	25.8	1.44946
35.81	1.04705	35.81	2.23083	25.81	3.33333	25.81	1.35806
35.82	1.35729	35.82	1.40118	25.82	2.89683	25.82	1.42335
35.83	1.24095	35.83	1.43805	25.83	2.8373	25.83	1.47558
35.84	0.93071	35.84	1.9174	25.84	2.30159	25.84	1.08383
35.85	1.27973	35.85	2.24926	25.85	2.89683	25.85	1.10995
35.86	1.16339	35.86	1.99115	25.86	2.67857	25.86	1.29277
35.87	1.52534	35.87	2.04646	25.87	2.89683	25.87	1.42335
35.88	1.07291	35.88	1.5118	25.88	2.71825	25.88	1.54087
35.89	1.409	35.89	1.9174	25.89	2.40079	25.89	1.51476
35.9	1.409	35.9	1.89897	25.9	2.87698	25.9	1.22747
35.91	1.15047	35.91	2.15708	25.91	2.32143	25.91	1.20136
35.92	0.73681	35.92	2.12021	25.92	3.01587	25.92	1.21442
35.93	0.84023	35.93	2.32301	25.93	2.67857	25.93	0.97937
35.94	1.00827	35.94	2.13864	25.94	2.36111	25.94	1.25359
35.95	1.27973	35.95	2.04646	25.95	2.30159	25.95	1.12301
35.96	1.13754	35.96	2.0649	25.96	2.59921	25.96	1.60616
35.97	0.85315	35.97	2.0649	25.97	2.5	25.97	1.46252
35.98	0.95657	35.98	1.9174	25.98	2.69841	25.98	1.29277
35.99	1.39607	35.99	2.08333	25.99	2.61905	25.99	1.14913
36	1.17632	36	1.88053	26	2.91667	26	1.26665
36.01	1.04705	36.01	1.82522	26.01	2.48016	26.01	1.41029
36.02	1.09876	36.02	1.95428	26.02	2.8373	26.02	0.95325
36.03	1.00827	36.03	1.78835	26.03	2.67857	26.03	1.27971
36.04	1.03413	36.04	1.65929	26.04	2.79762	26.04	1.39723
36.05	1.13754	36.05	1.47493	26.05	2.00397	26.05	1.00548
36.06	1.44778	36.06	1.53024	26.06	2.00397	26.06	1.51476
36.07	0.93071	36.07	2.21239	26.07	2.1627	26.07	1.12301
36.08	0.94364	36.08	1.60398	26.08	2.71825	26.08	1.13607
36.09	1.07291	36.09	1.76991	26.09	2.38095	26.09	1.00548
36.1	1.18925	36.1	1.78835	26.1	2.81746	26.1	1.21442
36.11	1.31851	36.11	1.93584	26.11	2.5	26.11	1.12301
36.12	1.22802	36.12	1.73304	26.12	2.46032	26.12	1.51476
36.13	1.09876	36.13	1.73304	26.13	2.65873	26.13	1.42335
36.14	1.0212	36.14	1.41962	26.14	2.75794	26.14	1.05772
36.15	0.89193	36.15	1.64086	26.15	2.30159	26.15	1.41029
36.16	0.8273	36.16	2.0649	26.16	2.99603	26.16	0.91408
36.17	0.89193	36.17	1.34587	26.17	2.71825	26.17	1.12301
36.18	1.09876	36.18	1.82522	26.18	2.81746	26.18	1.1883
36.19	1.16339	36.19	1.60398	26.19	2.93651	26.19	1.22747
36.2	0.90486	36.2	1.40118	26.2	2.99603	26.2	1.27971
36.21	1.35729	36.21	1.95428	26.21	2.75794	26.21	1.1883
36.22	1.17632	36.22	2.2677	26.22	2.5	26.22	1.46252
36.23	1.25388	36.23	1.84366	26.23	2.87698	26.23	1.33194
36.24	1.24095	36.24	1.82522	26.24	2.65873	26.24	1.54087
36.25	1.16339	36.25	2.19395	26.25	2.38095	26.25	1.16218
36.26	1.15047	36.26	1.78835	26.26	2.59921	26.26	1.08383
36.27	1.16339	36.27	1.88053	26.27	2.08333	26.27	1.1883
36.28	0.90486	36.28	1.47493	26.28	2.20238	26.28	1.38417
36.29	1.04705	36.29	1.53024	26.29	2.59921	26.29	1.1883
36.3	1.38314	36.3	2.15708	26.3	2.59921	26.3	1.05772
36.31	0.96949	36.31	1.34587	26.31	3.4127	26.31	1.39723
36.32	1.07291	36.32	1.95428	26.32	2.55952	26.32	1.52781
36.33	1.12461	36.33	1.56711	26.33	2.75794	26.33	1.63228
36.34	1.07291	36.34	1.29056	26.34	2.51984	26.34	1.25359
36.35	1.03413	36.35	1.67773	26.35	2.20238	26.35	1.14913
36.36	1.09876	36.36	1.99115	26.36	2.61905	26.36	1.20136
36.37	0.87901	36.37	1.73304	26.37	2.65873	26.37	1.20136
36.38	1.48656	36.38	1.95428	26.38	2.8373	26.38	1.31888
36.39	1.05998	36.39	2.37832	26.39	2.71825	26.39	1.20136
36.4	1.05998	36.4	2.04646	26.4	2.81746	26.4	1.26665
36.41	1.15047	36.41	2.13864	26.41	2.2619	26.41	1.55393
36.42	1.05998	36.42	1.75147	26.42	1.96429	26.42	1.38417
36.43	1.13754	36.43	1.93584	26.43	2.22222	26.43	1.1883
36.44	0.85315	36.44	2.24926	26.44	2.40079	26.44	1.26665
36.45	1.09876	36.45	1.88053	26.45	2.40079	26.45	1.10995
36.46	1.29266	36.46	2.08333	26.46	2.61905	26.46	1.14913
36.47	0.85315	36.47	2.2677	26.47	2.32143	26.47	1.16218
36.48	1.12461	36.48	1.73304	26.48	2.10317	26.48	1.33194
36.49	1.05998	36.49	1.64086	26.49	2.81746	26.49	1.55393
36.5	1.2151	36.5	1.56711	26.5	2.28175	26.5	1.345
36.51	1.27973	36.51	1.93584	26.51	2.22222	26.51	1.20136
36.52	1.37022	36.52	1.75147	26.52	2.28175	26.52	1.55393
36.53	1.18925	36.53	2.30457	26.53	2.38095	26.53	0.95325
36.54	1.07291	36.54	1.95428	26.54	2.79762	26.54	1.27971
36.55	1.409	36.55	2.10177	26.55	2.51984	26.55	1.14913
36.56	0.65926	36.56	1.97271	26.56	2.93651	26.56	1.44946
36.57	1.11169	36.57	1.49336	26.57	2.99603	26.57	1.29277
36.58	1.13754	36.58	1.7146	26.58	2.46032	26.58	1.26665
36.59	0.84023	36.59	1.89897	26.59	2.46032	26.59	1.01854
36.6	1.0212	36.6	1.47493	26.6	2.77778	26.6	1.35806
36.61	0.93071	36.61	2.02802	26.61	2.48016	26.61	1.47558
36.62	1.15047	36.62	1.78835	26.62	2.46032	26.62	1.41029
36.63	0.99535	36.63	1.89897	26.63	2.46032	26.63	1.16218
36.64	1.24095	36.64	2.24926	26.64	2.42063	26.64	0.92714
36.65	0.91779	36.65	2.08333	26.65	2.1627	26.65	1.00548
36.66	1.07291	36.66	1.9174	26.66	2.28175	26.66	1.33194
36.67	1.38314	36.67	1.65929	26.67	2.79762	26.67	1.31888
36.68	1.31851	36.68	1.78835	26.68	3.1746	26.68	1.68451
36.69	1.29266	36.69	1.36431	26.69	3.09524	26.69	1.60616
36.7	1.33144	36.7	1.43805	26.7	2.57937	26.7	1.38417
36.71	0.96949	36.71	1.84366	26.71	3.13492	26.71	1.31888
36.72	0.72389	36.72	1.80678	26.72	2.48016	26.72	1.12301
36.73	1.12461	36.73	1.84366	26.73	1.88492	26.73	1.55393
36.74	1.05998	36.74	1.89897	26.74	2.75794	26.74	1.46252
36.75	0.95657	36.75	1.62242	26.75	2.81746	26.75	1.31888
36.76	1.11169	36.76	1.95428	26.76	2.93651	26.76	1.20136
36.77	1.0212	36.77	2.04646	26.77	2.42063	26.77	1.345
36.78	0.90486	36.78	1.60398	26.78	2.81746	26.78	1.68451
36.79	1.25388	36.79	1.64086	26.79	2.32143	26.79	1.33194
36.8	1.13754	36.8	1.7146	26.8	2.67857	26.8	1.25359
36.81	0.89193	36.81	2.19395	26.81	2.42063	26.81	1.21442
36.82	0.96949	36.82	1.89897	26.82	2.61905	26.82	1.10995
36.83	1.04705	36.83	1.5118	26.83	2.20238	26.83	1.38417
36.84	1.16339	36.84	1.78835	26.84	2.89683	26.84	1.46252
36.85	1.09876	36.85	1.56711	26.85	2.77778	26.85	1.52781
36.86	0.84023	36.86	1.89897	26.86	2.67857	26.86	1.345
36.87	1.24095	36.87	1.95428	26.87	2.55952	26.87	1.35806
36.88	1.04705	36.88	1.64086	26.88	2.36111	26.88	1.14913
36.89	1.05998	36.89	1.29056	26.89	2.00397	26.89	1.10995
36.9	0.89193	36.9	1.80678	26.9	2.57937	26.9	1.14913
36.91	0.87901	36.91	1.64086	26.91	2.40079	26.91	1.14913
36.92	0.80145	36.92	1.309	26.92	2.69841	26.92	1.04466
36.93	0.59462	36.93	2.35988	26.93	2.81746	26.93	1.39723
36.94	0.85315	36.94	1.60398	26.94	2.22222	26.94	1.14913
36.95	1.11169	36.95	1.60398	26.95	2.87698	26.95	1.1883
36.96	1.15047	36.96	1.40118	26.96	2.97619	26.96	1.38417
36.97	1.24095	36.97	1.5118	26.97	2.36111	26.97	1.56699
36.98	0.96949	36.98	1.80678	26.98	2.36111	26.98	1.51476
36.99	1.31851	36.99	1.82522	26.99	2.40079	26.99	1.42335
37	1.05998	37	1.67773	27	2.38095	27	1.16218
37.01	1.12461	37.01	1.93584	27.01	2.5	27.01	1.22747
37.02	0.89193	37.02	2.28614	27.02	2.71825	27.02	1.31888
37.03	0.99535	37.03	1.73304	27.03	3.0754	27.03	1.1883
37.04	1.00827	37.04	1.41962	27.04	2.69841	27.04	1.22747
37.05	1.03413	37.05	1.43805	27.05	2.71825	27.05	1.26665
37.06	0.90486	37.06	1.25369	27.06	3.13492	27.06	1.05772
37.07	0.99535	37.07	1.99115	27.07	2.46032	27.07	1.33194
37.08	1.07291	37.08	1.65929	27.08	2.69841	27.08	1.10995
37.09	1.12461	37.09	1.56711	27.09	2.65873	27.09	1.22747
37.1	1.07291	37.1	1.60398	27.1	2.14286	27.1	1.13607
37.11	0.81437	37.11	1.67773	27.11	2.1627	27.11	1.345
37.12	1.11169	37.12	1.80678	27.12	2.71825	27.12	1.33194
37.13	1.13754	37.13	1.80678	27.13	2.36111	27.13	1.39723
37.14	1.0212	37.14	1.97271	27.14	2.59921	27.14	1.26665
37.15	1.15047	37.15	1.62242	27.15	3.1746	27.15	1.10995
37.16	0.91779	37.16	1.65929	27.16	2.14286	27.16	1.31888
37.17	0.93071	37.17	1.60398	27.17	2.28175	27.17	1.16218
37.18	1.07291	37.18	1.5118	27.18	2.42063	27.18	1.1883
37.19	0.95657	37.19	1.53024	27.19	2.81746	27.19	1.21442
37.2	0.96949	37.2	1.45649	27.2	2.51984	27.2	1.39723
37.21	1.33144	37.21	1.64086	27.21	2.57937	27.21	1.22747
37.22	1.31851	37.22	1.64086	27.22	2.69841	27.22	1.345
37.23	1.24095	37.23	1.309	27.23	2.32143	27.23	1.48864
37.24	0.94364	37.24	2.23083	27.24	2.71825	27.24	1.12301
37.25	1.00827	37.25	1.65929	27.25	2.14286	27.25	1.14913
37.26	0.87901	37.26	1.62242	27.26	2.51984	27.26	1.1883
37.27	1.04705	37.27	1.5118	27.27	2.97619	27.27	1.35806
37.28	1.2151	37.28	1.99115	27.28	2.67857	27.28	1.42335
37.29	1.13754	37.29	1.65929	27.29	2.67857	27.29	1.59311
37.3	1.39607	37.3	1.47493	27.3	2.65873	27.3	1.38417
37.31	0.94364	37.31	1.43805	27.31	2.51984	27.31	1.05772
37.32	0.89193	37.32	1.65929	27.32	2.20238	27.32	1.16218
37.33	0.80145	37.33	1.40118	27.33	2.20238	27.33	1.04466
37.34	0.84023	37.34	1.88053	27.34	2.65873	27.34	1.10995
37.35	0.77559	37.35	1.5118	27.35	2.79762	27.35	1.345
37.36	1.09876	37.36	1.80678	27.36	2.99603	27.36	1.27971
37.37	1.04705	37.37	1.89897	27.37	2.2619	27.37	1.345
37.38	1.38314	37.38	2.08333	27.38	2.55952	27.38	1.31888
37.39	1.24095	37.39	1.73304	27.39	2.36111	27.39	1.20136
37.4	1.16339	37.4	1.27212	27.4	2.06349	27.4	1.26665
37.41	0.90486	37.41	1.62242	27.41	2.79762	27.41	1.29277
37.42	0.93071	37.42	1.49336	27.42	2.2619	27.42	1.55393
37.43	0.90486	37.43	1.58555	27.43	2.08333	27.43	1.44946
37.44	1.11169	37.44	1.43805	27.44	2.51984	27.44	1.38417
37.45	1.03413	37.45	1.93584	27.45	2.69841	27.45	1.26665
37.46	0.50414	37.46	1.64086	27.46	2.8373	27.46	1.26665
37.47	0.67218	37.47	1.73304	27.47	2.28175	27.47	1.26665
37.48	1.00827	37.48	1.25369	27.48	3.0754	27.48	0.94019
37.49	1.37022	37.49	1.40118	27.49	2.69841	27.49	0.97937
37.5	0.76267	37.5	1.36431	27.5	2.2619	27.5	1.47558
37.51	0.90486	37.51	1.25369	27.51	2.55952	27.51	1.14913
37.52	0.99535	37.52	1.62242	27.52	2.14286	27.52	1.26665
37.53	1.05998	37.53	1.41962	27.53	2.36111	27.53	1.52781
37.54	0.85315	37.54	1.309	27.54	2.69841	27.54	1.25359
37.55	0.90486	37.55	1.64086	27.55	2.71825	27.55	1.48864
37.56	1.11169	37.56	1.60398	27.56	2.55952	27.56	1.44946
37.57	0.89193	37.57	1.309	27.57	2.59921	27.57	1.35806
37.58	1.11169	37.58	1.27212	27.58	2.81746	27.58	1.20136
37.59	1.15047	37.59	1.62242	27.59	2.36111	27.59	1.14913
37.6	1.38314	37.6	1.36431	27.6	2.48016	27.6	1.42335
37.61	1.33144	37.61	2.13864	27.61	2.36111	27.61	1.14913
37.62	1.31851	37.62	1.36431	27.62	2.28175	27.62	1.1883
37.63	1.00827	37.63	1.93584	27.63	2.67857	27.63	1.04466
37.64	1.09876	37.64	2.13864	27.64	2.77778	27.64	1.41029
37.65	1.05998	37.65	1.45649	27.65	3.29365	27.65	1.25359
37.66	0.99535	37.66	1.60398	27.66	2.61905	27.66	0.97937
37.67	0.85315	37.67	1.40118	27.67	2.61905	27.67	1.29277
37.68	1.27973	37.68	1.12463	27.68	1.84524	27.68	1.67145
37.69	1.43485	37.69	0.92183	27.69	2.48016	27.69	1.08383
37.7	1.33144	37.7	2.0649	27.7	2.28175	27.7	1.46252
37.71	1.68046	37.71	1.89897	27.71	2.20238	27.71	1.26665
37.72	1.31851	37.72	1.47493	27.72	2.59921	27.72	1.26665
37.73	1.44778	37.73	1.41962	27.73	2.36111	27.73	1.345
37.74	1.34436	37.74	1.56711	27.74	2.51984	27.74	1.33194
37.75	1.15047	37.75	1.93584	27.75	2.75794	27.75	1.41029
37.76	1.07291	37.76	1.45649	27.76	2.75794	27.76	1.38417
37.77	0.99535	37.77	1.76991	27.77	2.61905	27.77	1.29277
37.78	1.39607	37.78	1.65929	27.78	1.70635	27.78	1.20136
37.79	0.96949	37.79	1.99115	27.79	2.57937	27.79	1.35806
37.8	1.31851	37.8	1.80678	27.8	2.2619	27.8	1.44946
37.81	1.03413	37.81	1.41962	27.81	2.99603	27.81	1.25359
37.82	1.2151	37.82	1.05088	27.82	2.61905	27.82	1.29277
37.83	1.2151	37.83	1.5118	27.83	2.2619	27.83	1.20136
37.84	1.12461	37.84	1.32743	27.84	2.61905	27.84	1.04466
37.85	0.77559	37.85	2.15708	27.85	2.48016	27.85	1.08383
37.86	0.91779	37.86	1.82522	27.86	2.22222	27.86	0.99243
37.87	0.99535	37.87	1.65929	27.87	2.30159	27.87	1.29277
37.88	0.93071	37.88	1.82522	27.88	2.57937	27.88	1.33194
37.89	0.76267	37.89	1.64086	27.89	2.36111	27.89	1.22747
37.9	1.09876	37.9	1.47493	27.9	2.57937	27.9	1.39723
37.91	0.93071	37.91	1.67773	27.91	2.51984	27.91	1.67145
37.92	1.11169	37.92	1.93584	27.92	2.79762	27.92	1.52781
37.93	0.90486	37.93	1.53024	27.93	2.48016	27.93	0.91408
37.94	0.90486	37.94	1.76991	27.94	2.30159	27.94	1.29277
37.95	1.2668	37.95	1.80678	27.95	2.79762	27.95	1.16218
37.96	0.89193	37.96	2.02802	27.96	2.22222	27.96	1.29277
37.97	0.94364	37.97	1.23525	27.97	2.10317	27.97	1.00548
37.98	0.81437	37.98	1.45649	27.98	2.38095	27.98	1.39723
37.99	0.72389	37.99	2.13864	27.99	2.08333	27.99	1.86733
38	0.78852	38	1.58555	28	2.65873	28	1.67145
38.01	0.85315	38.01	1.89897	28.01	2.1627	28.01	1.52781
38.02	1.2151	38.02	1.89897	28.02	2.32143	28.02	0.91408
38.03	1.04705	38.03	1.60398	28.03	2.32143	28.03	1.29277
38.04	1.34436	38.04	1.76991	28.04	2.71825	28.04	1.16218
38.05	0.81437	38.05	1.56711	28.05	2.91667	28.05	1.29277
38.06	0.91779	38.06	1.309	28.06	2.36111	28.06	1.00548
38.07	1.03413	38.07	1.36431	28.07	2.67857	28.07	1.52781
38.08	0.94364	38.08	1.75147	28.08	2.5	28.08	1.52781
38.09	1.07291	38.09	1.56711	28.09	2.8373	28.09	0.91408
38.1	1.00827	38.1	1.49336	28.1	2.30159	28.1	1.29277
38.11	1.35729	38.11	1.47493	28.11	1.98413	28.11	1.16218
38.12	1.15047	38.12	1.64086	28.12	2.2619	28.12	1.29277
38.13	0.96949	38.13	1.53024	28.13	2.67857	28.13	1.00548
38.14	1.17632	38.14	1.65929	28.14	2.55952	28.14	1.39723
38.15	1.48656	38.15	1.88053	28.15	2.40079	28.15	1.52781
38.16	1.15047	38.16	1.89897	28.16	1.76587	28.16	0.91408
38.17	1.409	38.17	1.23525	28.17	2.61905	28.17	1.29277
38.18	1.37022	38.18	1.65929	28.18	2.04365	28.18	1.16218
38.19	1.13754	38.19	1.84366	28.19	2.2619	28.19	1.29277
38.2	1.07291	38.2	1.56711	28.2	1.96429	28.2	1.00548
38.21	1.35729	38.21	1.73304	28.21	2.79762	28.21	1.39723
38.22	1.09876	38.22	1.53024	28.22	2.2619	28.22	1.52781
38.23	0.78852	38.23	2.32301	28.23	2.51984	28.23	0.91408
38.24	0.99535	38.24	2.45206	28.24	2.38095	28.24	1.29277
38.25	0.91779	38.25	2.21239	28.25	2.22222	28.25	1.16218
38.26	0.85315	38.26	1.27212	28.26	2.36111	28.26	1.29277
38.27	1.33144	38.27	2.2677	28.27	2.51984	28.27	1.00548
38.28	1.31851	38.28	2.4705	28.28	2.89683	28.28	1.39723
38.29	1.22802	38.29	2.71018	28.29	2.22222	28.29	1.52781
38.3	1.04705	38.3	2.37832	28.3	2.46032	28.3	0.91408
38.31	1.37022	38.31	2.35988	28.31	2.28175	28.31	1.29277
38.32	1.15047	38.32	2.61799	28.32	2.59921	28.32	1.16218
38.33	0.84023	38.33	2.2677	28.33	2.30159	28.33	1.29277
38.34	1.03413	38.34	3.11578	28.34	2.46032	28.34	1.00548
38.35	0.95657	38.35	2.15708	28.35	3.01587	28.35	1.39723
38.36	0.89193	38.36	2.28614	28.36	2.46032	28.36	1.52781
38.37	0.94364	38.37	2.28614	28.37	2.5	28.37	0.91408
38.38	0.84023	38.38	2.10177	28.38	2.38095	28.38	1.29277
38.39	0.85315	38.39	2.6733	28.39	2.71825	28.39	1.16218
38.4	0.89193	38.4	2.32301	28.4	2.00397	28.4	1.29277
38.41	1.07291	38.41	2.63643	28.41	2.04365	28.41	1.00548
38.42	0.99535	38.42	2.28614	28.42	2.20238	28.42	1.39723
38.43	1.05998	38.43	1.97271	28.43	2.2619	28.43	1.52781
38.44	0.94364	38.44	2.39676	28.44	2.2619	28.44	0.91408
38.45	1.07291	38.45	1.73304	28.45	2.51984	28.45	1.29277
38.46	0.73681	38.46	1.99115	28.46	2.08333	28.46	1.16218
38.47	1.12461	38.47	1.73304	28.47	2.40079	28.47	1.29277
38.48	1.4607	38.48	1.89897	28.48	2.00397	28.48	1.00548
38.49	1.48656	38.49	1.67773	28.49	2.32143	28.49	1.39723
38.5	1.09876	38.5	1.40118	28.5	2.5	28.5	1.52781
38.51	1.15047	38.51	1.60398	28.51	2.28175	28.51	0.91408
38.52	1.04705	38.52	1.65929	28.52	2.48016	28.52	1.29277
38.53	1.17632	38.53	1.47493	28.53	2.32143	28.53	1.16218
38.54	0.96949	38.54	1.82522	28.54	2.57937	28.54	1.29277
38.55	0.90486	38.55	1.73304	28.55	2.06349	28.55	1.00548
38.56	0.95657	38.56	1.7146	28.56	2.14286	28.56	1.39723
38.57	1.15047	38.57	1.40118	28.57	2.36111	28.57	1.52781
38.58	0.73681	38.58	1.65929	28.58	2.55952	28.58	0.91408
38.59	0.95657	38.59	1.60398	28.59	2.8373	28.59	1.29277
38.6	1.11169	38.6	1.34587	28.6	2.38095	28.6	1.16218
38.61	0.84023	38.61	1.10619	28.61	2.08333	28.61	1.29277
38.62	0.94364	38.62	0.86652	28.62	1.94444	28.62	1.00548
38.63	0.93071	38.63	1.75147	28.63	2.77778	28.63	1.39723
38.64	0.94364	38.64	1.67773	28.64	2.10317	28.64	1.86733
38.65	1.00827	38.65	1.64086	28.65	2.57937	28.65	1.52781
38.66	1.16339	38.66	1.58555	28.66	2.77778	28.66	0.91408
38.67	1.24095	38.67	1.25369	28.67	2.40079	28.67	1.29277
38.68	0.99535	38.68	1.05088	28.68	2.42063	28.68	1.16218
38.69	0.87901	38.69	1.93584	28.69	2.97619	28.69	1.29277
38.7	1.00827	38.7	2.10177	28.7	2.40079	28.7	1.00548
38.71	0.81437	38.71	1.76991	28.71	2.22222	28.71	1.39723
38.72	0.89193	38.72	1.75147	28.72	2.28175	28.72	1.52781
38.73	0.95657	38.73	1.25369	28.73	2.61905	28.73	0.91408
38.74	1.15047	38.74	1.29056	28.74	2.04365	28.74	1.29277
38.75	1.16339	38.75	1.7146	28.75	2.20238	28.75	1.16218
38.76	0.96949	38.76	1.309	28.76	2.10317	28.76	1.29277
38.77	1.18925	38.77	1.45649	28.77	2.57937	28.77	1.00548
38.78	1.03413	38.78	1.67773	28.78	2.38095	28.78	1.39723
38.79	1.16339	38.79	1.23525	28.79	2.2619	28.79	1.52781
38.8	1.17632	38.8	1.56711	28.8	2.79762	28.8	0.91408
38.81	0.85315	38.81	1.27212	28.81	2.55952	28.81	1.29277
38.82	0.95657	38.82	1.40118	28.82	2.20238	28.82	1.16218
38.83	1.11169	38.83	1.60398	28.83	2.28175	28.83	1.29277
38.84	0.65926	38.84	1.47493	28.84	1.80556	28.84	1.00548
38.85	0.71096	38.85	1.32743	28.85	2.04365	28.85	1.39723
38.86	0.96949	38.86	1.05088	28.86	2.22222	28.86	1.52781
38.87	0.77559	38.87	1.47493	28.87	2.42063	28.87	0.91408
38.88	0.95657	38.88	1.73304	28.88	1.90476	28.88	1.29277
38.89	1.38314	38.89	1.7146	28.89	2.2619	28.89	1.16218
38.9	0.95657	38.9	1.56711	28.9	2.69841	28.9	1.29277
38.91	0.60755	38.91	1.41962	28.91	1.80556	28.91	1.00548
38.92	1.15047	38.92	1.7146	28.92	2.30159	28.92	1.39723
38.93	1.05998	38.93	1.32743	28.93	2.8373	28.93	1.52781
38.94	0.90486	38.94	1.49336	28.94	2.2619	28.94	0.91408
38.95	0.99535	38.95	1.01401	28.95	2.42063	28.95	1.29277
38.96	0.93071	38.96	1.41962	28.96	2.46032	28.96	1.16218
38.97	1.24095	38.97	1.36431	28.97	2.38095	28.97	1.29277
38.98	1.0212	38.98	1.309	28.98	2.36111	28.98	1.00548
38.99	1.17632	38.99	1.60398	28.99	3.01587	28.99	1.39723
39	0.99535	39	1.40118	29	2.51984	29	1.39723
39.01	0.78852	39.01	1.34587	29.01	2.55952	29.01	1.35806
39.02	0.68511	39.02	1.27212	29.02	2.08333	29.02	1.61922
39.03	0.65926	39.03	1.45649	29.03	2.30159	29.03	1.42335
39.04	0.93071	39.04	1.64086	29.04	2.2619	29.04	1.48864
39.05	1.35729	39.05	1.32743	29.05	2.06349	29.05	1.25359
39.06	0.95657	39.06	1.75147	29.06	2.91667	29.06	1.44946
39.07	0.87901	39.07	1.25369	29.07	2.20238	29.07	1.55393
39.08	1.05998	39.08	1.93584	29.08	2.46032	29.08	1.52781
39.09	0.80145	39.09	1.93584	29.09	2.46032	29.09	1.44946
39.1	0.96949	39.1	1.47493	29.1	2.65873	29.1	1.59311
39.11	0.77559	39.11	1.45649	29.11	1.88492	29.11	1.61922
39.12	0.54292	39.12	1.53024	29.12	2.14286	29.12	1.16218
39.13	0.89193	39.13	1.1615	29.13	2.38095	29.13	1.27971
39.14	0.89193	39.14	1.12463	29.14	2.00397	29.14	1.55393
39.15	0.80145	39.15	1.41962	29.15	2.8373	29.15	1.44946
39.16	1.0212	39.16	1.45649	29.16	2.42063	29.16	1.6584
39.17	1.07291	39.17	1.5118	29.17	2.42063	29.17	1.52781
39.18	1.07291	39.18	1.29056	29.18	2.14286	29.18	1.52781
39.19	0.8273	39.19	1.34587	29.19	2.40079	29.19	1.33194
39.2	0.89193	39.2	1.41962	29.2	2.10317	29.2	1.42335
39.21	0.91779	39.21	1.05088	29.21	2.04365	29.21	1.08383
39.22	0.93071	39.22	1.65929	29.22	2.00397	29.22	1.33194
39.23	0.8273	39.23	1.43805	29.23	2.20238	29.23	0.95325
39.24	0.99535	39.24	1.47493	29.24	2.14286	29.24	1.07078
39.25	1.04705	39.25	1.34587	29.25	2.10317	29.25	1.41029
39.26	1.2151	39.26	1.73304	29.26	2.14286	29.26	1.29277
39.27	0.78852	39.27	1.45649	29.27	2.61905	29.27	1.41029
39.28	0.94364	39.28	1.73304	29.28	2.5	29.28	1.26665
39.29	0.87901	39.29	1.53024	29.29	2.65873	29.29	1.1883
39.3	1.11169	39.3	1.19838	29.3	2.77778	29.3	1.44946
39.31	0.95657	39.31	1.36431	29.31	2.30159	29.31	1.00548
39.32	0.84023	39.32	1.12463	29.32	2.2619	29.32	1.39723
39.33	0.72389	39.33	1.56711	29.33	2.51984	29.33	1.42335
39.34	0.78852	39.34	1.41962	29.34	2.79762	29.34	1.10995
39.35	1.04705	39.35	1.67773	29.35	2.67857	29.35	1.61922
39.36	0.8273	39.36	1.80678	29.36	2.75794	29.36	1.41029
39.37	1.0212	39.37	1.97271	29.37	2.79762	29.37	1.31888
39.38	0.94364	39.38	1.47493	29.38	1.96429	29.38	1.1883
39.39	1.07291	39.39	1.45649	29.39	2.38095	29.39	1.00548
39.4	1.00827	39.4	1.58555	29.4	2.77778	29.4	1.10995
39.41	0.84023	39.41	1.56711	29.41	2.22222	29.41	1.38417
39.42	1.16339	39.42	1.56711	29.42	2.2619	29.42	1.345
39.43	0.95657	39.43	0.94027	29.43	2.65873	29.43	1.41029
39.44	1.33144	39.44	1.23525	29.44	1.96429	29.44	1.33194
39.45	1.09876	39.45	1.58555	29.45	2.51984	29.45	1.31888
39.46	0.73681	39.46	1.27212	29.46	2.91667	29.46	1.20136
39.47	0.95657	39.47	1.23525	29.47	2.42063	29.47	1.38417
39.48	1.04705	39.48	1.9174	29.48	2.40079	29.48	1.13607
39.49	1.03413	39.49	1.67773	29.49	2.32143	29.49	1.1883
39.5	0.69804	39.5	1.34587	29.5	2.59921	29.5	1.20136
39.51	0.87901	39.51	1.7146	29.51	2.06349	29.51	1.56699
39.52	1.22802	39.52	1.27212	29.52	2.38095	29.52	1.39723
39.53	0.94364	39.53	1.45649	29.53	2.14286	29.53	1.39723
39.54	1.39607	39.54	1.49336	29.54	2.08333	29.54	1.42335
39.55	1.27973	39.55	1.34587	29.55	1.80556	29.55	1.63228
39.56	1.04705	39.56	1.05088	29.56	1.96429	29.56	1.33194
39.57	1.04705	39.57	1.65929	29.57	2.1627	29.57	1.14913
39.58	1.09876	39.58	1.58555	29.58	2.51984	29.58	1.46252
39.59	1.4607	39.59	1.49336	29.59	2.18254	29.59	1.07078
39.6	1.17632	39.6	1.75147	29.6	2.46032	29.6	1.22747
39.61	1.27973	39.61	1.32743	29.61	1.98413	29.61	1.47558
39.62	1.66753	39.62	1.10619	29.62	2.18254	29.62	1.39723
39.63	1.2668	39.63	0.99558	29.63	2.36111	29.63	1.42335
39.64	1.82265	39.64	1.14307	29.64	2.51984	29.64	1.25359
39.65	2.19752	39.65	1.5118	29.65	2.57937	29.65	1.08383
39.66	1.93899	39.66	1.17994	29.66	2.30159	29.66	1.20136
39.67	2.00362	39.67	1.60398	29.67	2.48016	29.67	1.12301
39.68	1.95191	39.68	1.29056	29.68	2.08333	29.68	1.44946
39.69	2.01655	39.69	1.36431	29.69	2.51984	29.69	1.35806
39.7	1.90021	39.7	1.45649	29.7	2.42063	29.7	1.22747
39.71	2.26215	39.71	1.27212	29.71	2.06349	29.71	1.21442
39.72	2.59824	39.72	1.82522	29.72	2.51984	29.72	1.07078
39.73	2.79214	39.73	1.53024	29.73	2.38095	29.73	1.13607
39.74	2.63702	39.74	1.56711	29.74	2.91667	29.74	1.00548
39.75	3.27042	39.75	1.62242	29.75	2.20238	29.75	1.42335
39.76	3.38676	39.76	1.56711	29.76	2.55952	29.76	1.14913
39.77	3.90383	39.77	1.60398	29.77	2.30159	29.77	1.44946
39.78	3.67115	39.78	1.10619	29.78	2.5	29.78	1.20136
39.79	4.39504	39.79	1.41962	29.79	2.40079	29.79	1.39723
39.8	5.41624	39.8	1.78835	29.8	1.88492	29.8	1.41029
39.81	7.13547	39.81	1.73304	29.81	2.36111	29.81	1.29277
39.82	9.21665	39.82	1.75147	29.82	3.03571	29.82	1.72369
39.83	11.1944	39.83	2.23083	29.83	2.5	29.83	1.31888
39.84	13.56	39.84	2.15708	29.84	2.20238	29.84	1.14913
39.85	16.5719	39.85	2.50737	29.85	2.32143	29.85	1.48864
39.86	19.0796	39.86	2.23083	29.86	2.08333	29.86	1.26665
39.87	18.8987	39.87	2.15708	29.87	2.38095	29.87	1.38417
39.88	16.3004	39.88	2.08333	29.88	2.57937	29.88	1.48864
39.89	12.6551	39.89	2.37832	29.89	2.30159	29.89	0.78349
39.9	10.5352	39.9	2.35988	29.9	2.04365	29.9	1.47558
39.91	8.93226	39.91	2.72861	29.91	2.06349	29.91	0.97937
39.92	8.68666	39.92	2.41519	29.92	2.06349	29.92	1.21442
39.93	8.31179	39.93	3.18953	29.93	2.91667	29.93	0.97937
39.94	8.62203	39.94	3.04204	29.94	2.2619	29.94	1.47558
39.95	9.15202	39.95	3.28171	29.95	2.36111	29.95	1.51476
39.96	10.0052	39.96	3.85324	29.96	1.98413	29.96	1.61922
39.97	10.3154	39.97	4.07448	29.97	2.42063	29.97	1.46252
39.98	9.57859	39.98	5.12537	29.98	1.70635	29.98	1.12301
[truncated: 5,002 more rows]

## Sheet: Figure 1j
Electric field (kV mm-1)	Polarization (μC cm-2)	Electric field (kV mm-1)	Polarization (μC cm-2)	Electric field (kV mm-1)	Polarization (μC cm-2)	Electric field (kV mm-1)	Polarization (μC cm-2)
0.04597	-0.1593	0.04443	-0.161	0.04242	-0.0639	0.04368	-0.169
0.14522	-0.09014	0.14418	-0.0979	0.14495	-0.0243	0.14233	-0.111
0.24713	-0.0221	0.24568	-0.0352	0.24422	0.0163	0.23882	-0.0546
0.34668	0.04772	0.345	0.0288	0.34556	0.0564	0.3426	0.0017
0.4451	0.11687	0.44684	0.0927	0.4487	0.096	0.44038	0.0598
0.54718	0.1854	0.54854	0.156	0.54758	0.136	0.54315	0.116
0.64624	0.25518	0.64815	0.22	0.64944	0.176	0.64799	0.175
0.7478	0.32293	0.74976	0.282	0.74941	0.216	0.74533	0.233
0.85057	0.39117	0.849	0.345	0.84757	0.256	0.84879	0.29
0.94956	0.46016	0.94829	0.409	0.94994	0.296	0.94738	0.349
1.05153	0.52819	1.04968	0.472	1.04923	0.336	1.0435	0.405
1.15094	0.59829	1.14938	0.536	1.15056	0.377	1.14734	0.462
1.24947	0.6677	1.25115	0.6	1.25376	0.417	1.24522	0.52
1.35157	0.73624	1.35283	0.663	1.35263	0.457	1.34791	0.577
1.45078	0.80591	1.45248	0.727	1.45463	0.497	1.45271	0.635
1.55239	0.87385	1.55397	0.789	1.55459	0.537	1.55013	0.694
1.65518	0.94257	1.65317	0.852	1.65283	0.577	1.65363	0.751
1.75399	1.01193	1.75246	0.916	1.75505	0.617	1.7519	0.81
1.85585	1.08005	1.85394	0.979	1.85422	0.658	1.84831	0.867
1.95539	1.15016	1.95331	1.04	1.95565	0.698	1.95211	0.924
2.05378	1.21978	2.05513	1.11	2.05861	0.738	2.04995	0.982
2.15583	1.28879	2.15675	1.17	2.15757	0.778	2.15254	1.04
2.25495	1.35893	2.25613	1.23	2.25955	0.818	2.25772	1.1
2.35653	1.42708	2.35772	1.3	2.35929	0.858	2.35492	1.16
2.4591	1.49588	2.45684	1.36	2.45751	0.899	2.45843	1.21
2.55799	1.56557	2.55606	1.42	2.55972	0.939	2.55704	1.27
2.65983	1.63428	2.65747	1.48	2.65903	0.98	2.65306	1.33
2.75923	1.70482	2.75686	1.55	2.76027	1.02	2.75693	1.39
2.85758	1.77464	2.85871	1.61	2.86324	1.06	2.85498	1.45
2.95971	1.84375	2.96035	1.67	2.96209	1.1	2.9573	1.5
3.05874	1.91417	3.05999	1.74	3.06401	1.14	3.06267	1.56
3.16029	1.9829	3.16147	1.8	3.16378	1.18	3.15998	1.62
3.26289	2.05221	3.26064	1.86	3.26192	1.22	3.26318	1.68
3.36177	2.12215	3.36005	1.93	3.36412	1.26	3.36179	1.74
3.46365	2.19092	3.46139	1.99	3.46337	1.3	3.45806	1.8
3.56315	2.26173	3.56069	2.05	3.56487	1.34	3.56165	1.86
3.6616	2.33212	3.66269	2.12	3.66782	1.38	3.65946	1.91
3.76358	2.40169	3.76414	2.18	3.76672	1.42	3.76197	1.97
3.8627	2.47234	3.86372	2.24	3.86861	1.46	3.86706	2.03
3.96431	2.54116	3.96541	2.3	3.96842	1.5	3.96452	2.09
4.06694	2.61074	4.06444	2.37	4.06685	1.55	4.06759	2.15
4.16585	2.6812	4.16373	2.43	4.1689	1.59	4.16644	2.21
4.26777	2.75041	4.26531	2.49	4.26813	1.63	4.26241	2.27
4.3671	2.82141	4.36467	2.56	4.36958	1.67	4.36632	2.32
4.46555	2.89184	4.46638	2.62	4.47252	1.71	4.46402	2.38
4.56761	2.96161	4.56793	2.68	4.57142	1.75	4.56652	2.44
4.66677	3.03279	4.6676	2.75	4.67345	1.79	4.67167	2.5
4.76839	3.10202	4.7691	2.81	4.77309	1.83	4.76882	2.56
4.87091	3.17172	4.86811	2.87	4.87137	1.87	4.87215	2.62
4.96998	3.24228	4.96754	2.93	4.97366	1.91	4.97081	2.68
5.0718	3.31173	5.06895	3	5.07293	1.95	5.06679	2.74
5.17108	3.38317	5.16827	3.06	5.17436	1.99	5.17051	2.8
5.26962	3.454	5.26993	3.12	5.27712	2.03	5.26846	2.86
5.37157	3.52391	5.37197	3.19	5.37602	2.07	5.37069	2.91
5.47058	3.59507	5.47131	3.25	5.4779	2.11	5.47593	2.97
5.5723	3.66454	5.57295	3.31	5.57766	2.16	5.57288	3.04
5.67483	3.73478	5.67186	3.37	5.67601	2.2	5.67614	3.09
5.77373	3.80571	5.77135	3.44	5.7781	2.24	5.77508	3.15
5.87554	3.87535	5.87276	3.5	5.8773	2.28	5.87078	3.21
5.97496	3.94687	5.97209	3.57	5.97885	2.32	5.97471	3.27
6.07351	4.01783	6.07395	3.63	6.08167	2.36	6.07221	3.33
6.17551	4.0882	6.17557	3.69	6.18067	2.4	6.17471	3.39
6.27454	4.15979	6.27523	3.75	6.28256	2.44	6.28012	3.45
6.37625	4.2294	6.37682	3.81	6.3821	2.48	6.37705	3.51
6.47878	4.29962	6.47573	3.87	6.48053	2.52	6.48039	3.57
6.57774	4.37075	6.57519	3.94	6.58279	2.56	6.57906	3.63
6.67962	4.44075	6.67649	4	6.68193	2.61	6.6748	3.69
6.77884	4.5125	6.77591	4.06	6.78348	2.65	6.77893	3.75
6.87733	4.58356	6.87788	4.12	6.88627	2.69	6.87652	3.81
6.97938	4.65388	6.97931	4.19	6.98526	2.73	6.97875	3.87
7.07862	4.72563	7.07903	4.25	7.0872	2.77	7.08423	3.93
7.18029	4.7957	7.18054	4.31	7.18692	2.81	7.18141	3.99
7.28277	4.8663	7.27942	4.37	7.28521	2.85	7.28464	4.05
7.38172	4.93757	7.37893	4.43	7.3874	2.89	7.38379	4.11
7.48358	5.00751	7.48021	4.5	7.48665	2.93	7.47924	4.17
7.58288	5.07942	7.57957	4.56	7.58828	2.97	7.58312	4.22
7.68152	5.15094	7.68152	4.62	7.69095	3.02	7.68123	4.28
7.78331	5.22157	7.78299	4.68	7.78998	3.06	7.78319	4.34
7.88236	5.29337	7.88257	4.74	7.89187	3.1	7.8888	4.4
7.98424	5.36344	7.98406	4.8	7.99146	3.14	7.9858	4.47
8.08661	5.43418	8.08306	4.86	8.08983	3.18	8.08915	4.52
8.18557	5.50587	8.1826	4.93	8.19192	3.22	8.18815	4.59
8.28745	5.57622	8.28385	4.99	8.29121	3.26	8.28397	4.64
8.38671	5.64825	8.38327	5.05	8.39281	3.3	8.38768	4.7
8.48538	5.71973	8.48517	5.11	8.49548	3.34	8.48561	4.76
8.58725	5.79051	8.5865	5.17	8.59458	3.39	8.58741	4.82
8.68649	5.8628	8.68633	5.24	8.69652	3.43	8.69315	4.88
8.7881	5.93324	8.78792	5.3	8.79583	3.47	8.79017	4.95
8.89039	6.00412	8.8867	5.36	8.8944	3.51	8.89336	5.01
8.98948	6.07583	8.9863	5.42	8.99643	3.55	8.99241	5.07
9.09135	6.1464	9.08747	5.48	9.09561	3.6	9.08806	5.13
9.19055	6.2189	9.18702	5.55	9.19725	3.64	9.19211	5.18
9.28924	6.29078	9.28908	5.61	9.29984	3.68	9.28993	5.25
9.39098	6.36176	9.39023	5.67	9.39895	3.72	9.39197	5.31
9.49011	6.43353	9.48991	5.73	9.50082	3.76	9.4976	5.37
9.59187	6.5046	9.59152	5.79	9.60032	3.8	9.59449	5.43
9.69429	6.57701	9.69045	5.85	9.69891	3.85	9.69776	5.49
9.79328	6.6492	9.78989	5.92	9.80084	3.89	9.79692	5.55
9.89511	6.71995	9.89072	5.98	9.90008	3.93	9.89245	5.61
9.99436	6.79258	9.99105	6.04	10.0018	3.97	9.99647	5.67
10.0008	6.80707	10.0003	6.05	10.0117	3.98	10.0023	5.68
9.90102	6.75754	9.90024	6.01	9.90951	3.94	9.90245	5.64
9.7992	6.70281	9.79899	5.96	9.81031	3.91	9.80667	5.6
9.70015	6.64478	9.69968	5.91	9.70858	3.87	9.70257	5.55
9.60141	6.58616	9.59764	5.86	9.60599	3.83	9.60476	5.5
9.49951	6.52745	9.49624	5.8	9.50694	3.8	9.50286	5.46
9.40036	6.46672	9.39665	5.75	9.405	3.76	9.39737	5.41
9.29864	6.40733	9.29506	5.7	9.30566	3.72	9.30024	5.36
9.19634	6.34704	9.19614	5.65	9.20707	3.68	9.19685	5.31
9.0972	6.28556	9.09656	5.59	9.10496	3.65	9.09776	5.26
8.99534	6.22505	8.99537	5.54	9.00576	3.61	9.00219	5.21
8.89629	6.16232	8.89595	5.48	8.90407	3.57	8.89804	5.16
8.79757	6.09988	8.79387	5.43	8.8016	3.53	8.80043	5.11
8.69589	6.03813	8.69269	5.38	8.70254	3.5	8.69858	5.06
8.59667	5.97478	8.59286	5.32	8.60052	3.46	8.59264	5
8.4947	5.91277	8.49135	5.27	8.50116	3.42	8.49589	4.95
8.3925	5.84981	8.39247	5.21	8.40252	3.38	8.39257	4.9
8.29337	5.78593	8.29278	5.16	8.30055	3.34	8.29347	4.85
8.19154	5.72334	8.19157	5.1	8.20125	3.3	8.19816	4.8
8.09239	5.65878	8.09238	5.05	8.09944	3.27	8.09386	4.74
7.99359	5.59449	7.9901	4.99	7.99704	3.23	7.99618	4.69
7.89182	5.53064	7.88888	4.93	7.89781	3.19	7.89439	4.64
7.79262	5.46528	7.78926	4.88	7.79589	3.15	7.78811	4.58
7.69078	5.40163	7.6876	4.82	7.69672	3.11	7.69147	4.53
7.58866	5.33723	7.58881	4.76	7.59787	3.07	7.58808	4.48
7.48942	5.27172	7.48909	4.71	7.49588	3.04	7.48891	4.42
7.38757	5.20734	7.38794	4.65	7.39673	3	7.39372	4.37
7.28849	5.14114	7.28852	4.59	7.29487	2.96	7.28947	4.32
7.18968	5.07542	7.1865	4.54	7.1925	2.92	7.19151	4.26
7.08786	5.0104	7.0854	4.48	7.09331	2.88	7.08985	4.21
6.98869	4.94372	6.98561	4.42	6.99123	2.84	6.98373	4.15
6.88684	4.87848	6.88393	4.37	6.89194	2.8	6.88676	4.1
6.78467	4.81262	6.78513	4.31	6.79319	2.76	6.78394	4.04
6.68544	4.74597	6.68529	4.25	6.69123	2.72	6.68411	3.99
6.5835	4.68061	6.58417	4.19	6.59209	2.68	6.58911	3.93
6.48449	4.6133	6.48487	4.13	6.49012	2.65	6.48517	3.88
6.38564	4.54627	6.38261	4.08	6.38774	2.61	6.38727	3.82
6.28392	4.48003	6.2815	4.02	6.2886	2.57	6.28555	3.77
6.18477	4.41241	6.18184	3.96	6.1867	2.53	6.17944	3.71
6.08281	4.34634	6.0801	3.9	6.08742	2.49	6.08252	3.66
5.98067	4.27957	5.98136	3.84	5.98847	2.45	5.97961	3.6
5.88145	4.21175	5.88159	3.78	5.88663	2.41	5.88002	3.55
5.77964	4.1453	5.78034	3.73	5.78745	2.37	5.78509	3.49
5.68069	4.07723	5.68103	3.67	5.68545	2.33	5.68093	3.44
5.58181	4.00963	5.57891	3.61	5.58323	2.29	5.58299	3.38
5.47989	3.94261	5.47764	3.55	5.48389	2.25	5.48135	3.32
5.3808	3.87396	5.37785	3.49	5.38197	2.21	5.37555	3.27
5.27897	3.80707	5.27628	3.43	5.28292	2.17	5.27861	3.21
5.17686	3.73965	5.17759	3.37	5.18412	2.13	5.17545	3.15
5.07758	3.67134	5.0777	3.31	5.0821	2.1	5.07613	3.1
4.97586	3.60432	4.97653	3.25	4.98282	2.06	4.98101	3.04
4.8767	3.53537	4.87723	3.19	4.88088	2.02	4.87677	2.99
4.7778	3.46697	4.77502	3.13	4.7786	1.98	4.77878	2.93
4.67609	3.3995	4.67398	3.07	4.67939	1.94	4.67732	2.87
4.57686	3.3305	4.57411	3.01	4.57744	1.9	4.57131	2.82
4.47483	3.26306	4.47244	2.95	4.47819	1.86	4.47451	2.76
4.37278	3.19488	4.37379	2.89	4.37933	1.82	4.37122	2.7
4.27352	3.12591	4.27411	2.83	4.27738	1.78	4.27154	2.64
4.17179	3.05854	4.17287	2.77	4.17822	1.74	4.17645	2.59
4.07273	2.98933	4.07356	2.71	4.07622	1.7	4.07232	2.53
3.97382	2.92053	3.97131	2.65	3.97406	1.66	3.97448	2.48
3.87203	2.85244	3.87011	2.59	3.87462	1.62	3.87286	2.42
3.77286	2.78286	3.77036	2.53	3.7727	1.58	3.76646	2.36
3.67093	2.71508	3.66878	2.47	3.67359	1.54	3.66983	2.3
3.56874	2.64676	3.57004	2.41	3.57456	1.5	3.56654	2.25
3.46942	2.57744	3.47016	2.34	3.4726	1.46	3.4672	2.19
3.36765	2.50944	3.36909	2.28	3.37347	1.42	3.37217	2.13
3.2686	2.43982	3.2697	2.22	3.27138	1.38	3.26767	2.08
3.16979	2.37081	3.16741	2.16	3.16931	1.34	3.16988	2.02
3.068	2.30258	3.06636	2.1	3.06995	1.3	3.06832	1.96
2.96889	2.23283	2.96645	2.04	2.968	1.26	2.96197	1.9
2.86698	2.1646	2.86483	1.98	2.86904	1.22	2.86533	1.84
2.76493	2.09584	2.76617	1.91	2.77003	1.18	2.76188	1.79
2.66574	2.02639	2.66631	1.85	2.66832	1.14	2.66213	1.73
2.56393	1.95842	2.56521	1.79	2.56906	1.1	2.56728	1.67
2.4649	1.88863	2.46591	1.73	2.46701	1.06	2.46299	1.62
2.36602	1.81919	2.36365	1.66	2.36494	1.02	2.36476	1.56
2.26427	1.75068	2.26263	1.6	2.26547	0.982	2.26359	1.5
2.16511	1.68084	2.16284	1.54	2.16361	0.943	2.1572	1.44
2.06301	1.61264	2.06121	1.48	2.06441	0.903	2.06034	1.38
1.96104	1.5438	1.96252	1.42	1.96531	0.862	1.95698	1.33
1.86161	1.47402	1.86266	1.35	1.86353	0.823	1.85713	1.27
1.75986	1.40581	1.76161	1.29	1.76433	0.782	1.76238	1.21
1.66088	1.33605	1.66208	1.23	1.66221	0.742	1.65785	1.16
1.56181	1.26678	1.55984	1.16	1.56012	0.703	1.55989	1.1
1.46	1.19826	1.45887	1.1	1.46058	0.663	1.4587	1.04
1.36085	1.12813	1.35891	1.04	1.3586	0.623	1.35229	0.983
1.25872	1.05975	1.25723	0.976	1.25957	0.583	1.2555	0.924
1.15667	0.99099	1.1586	0.914	1.1603	0.543	1.15248	0.867
1.05727	0.92138	1.05852	0.85	1.05851	0.503	1.05248	0.808
0.95541	0.85321	0.95737	0.788	0.9592	0.463	0.95779	0.752
0.85642	0.78324	0.85806	0.724	0.857	0.423	0.8533	0.695
0.75732	0.71384	0.75556	0.66	0.75494	0.383	0.75517	0.637
0.65563	0.64546	0.65448	0.598	0.65551	0.342	0.65415	0.58
0.55648	0.57562	0.55463	0.534	0.55357	0.303	0.54739	0.522
0.45425	0.50734	0.45294	0.471	0.45444	0.263	0.45089	0.463
0.35235	0.4384	0.35434	0.408	0.35536	0.222	0.34782	0.406
0.25299	0.36873	0.25429	0.344	0.25359	0.183	0.24768	0.348
0.15103	0.30072	0.15326	0.282	0.15421	0.142	0.15295	0.291
0.05223	0.23105	0.05392	0.217	0.05209	0.102	0.04868	0.235
-0.04675	0.16003	-0.04832	0.152	-0.04977	0.0634	-0.04897	0.178
-0.14849	0.09072	-0.14938	0.0884	-0.14931	0.0235	-0.1503	0.119
-0.24761	0.02276	-0.24932	0.0253	-0.25123	-0.0172	-0.25684	0.0607
-0.3497	-0.04686	-0.35092	-0.0389	-0.35011	-0.0564	-0.35365	0.00382
-0.45169	-0.1159	-0.44951	-0.102	-0.44947	-0.0962	-0.45659	-0.0549
-0.55113	-0.18425	-0.54951	-0.165	-0.55114	-0.136	-0.55649	-0.111
-0.65283	-0.25402	-0.65043	-0.229	-0.65032	-0.176	-0.65142	-0.167
-0.75168	-0.32187	-0.7498	-0.292	-0.75262	-0.217	-0.75561	-0.225
-0.85082	-0.39016	-0.85238	-0.356	-0.85448	-0.257	-0.85362	-0.282
-0.95244	-0.45926	-0.95326	-0.42	-0.95398	-0.297	-0.95498	-0.34
-1.05161	-0.52717	-1.05303	-0.483	-1.05587	-0.338	-1.06148	-0.399
-1.15377	-0.5971	-1.15486	-0.547	-1.15485	-0.377	-1.15818	-0.456
-1.25566	-0.66642	-1.25327	-0.61	-1.25406	-0.417	-1.26122	-0.515
-1.35503	-0.73478	-1.35332	-0.674	-1.3558	-0.457	-1.36118	-0.571
-1.45693	-0.80446	-1.45434	-0.738	-1.45504	-0.497	-1.4558	-0.628
-1.5558	-0.87244	-1.55349	-0.801	-1.55725	-0.538	-1.56012	-0.686
-1.65483	-0.94118	-1.65586	-0.865	-1.65908	-0.578	-1.65808	-0.742
-1.75645	-1.0107	-1.75696	-0.928	-1.75862	-0.618	-1.75919	-0.801
-1.85555	-1.07878	-1.85674	-0.992	-1.86038	-0.659	-1.86592	-0.86
-1.95772	-1.14871	-1.95842	-1.06	-1.95928	-0.698	-1.96225	-0.917
-2.05954	-1.21824	-2.05693	-1.12	-2.05867	-0.738	-2.06568	-0.976
-2.1589	-1.28713	-2.15705	-1.18	-2.16025	-0.779	-2.16587	-1.03
-2.26075	-1.35727	-2.25795	-1.25	-2.25951	-0.819	-2.26024	-1.09
-2.35951	-1.42552	-2.3572	-1.31	-2.36178	-0.86	-2.36487	-1.15
-2.45867	-1.49435	-2.45967	-1.37	-2.46356	-0.9	-2.46287	-1.21
-2.56034	-1.56415	-2.56057	-1.44	-2.56327	-0.94	-2.56364	-1.26
-2.65942	-1.63284	-2.66046	-1.5	-2.66511	-0.981	-2.67039	-1.32
-2.76159	-1.70324	-2.76215	-1.56	-2.76394	-1.02	-2.76706	-1.38
-2.86337	-1.77299	-2.86057	-1.62	-2.86326	-1.06	-2.87011	-1.44
-2.9628	-1.84198	-2.96065	-1.69	-2.96481	-1.1	-2.97027	-1.5
-3.06463	-1.91241	-3.0618	-1.75	-3.06392	-1.14	-3.06454	-1.56
-3.16343	-1.98124	-3.16098	-1.81	-3.16637	-1.18	-3.16931	-1.61
-3.26267	-2.0506	-3.26335	-1.88	-3.2682	-1.22	-3.26728	-1.67
-3.36414	-2.12068	-3.36422	-1.94	-3.36761	-1.26	-3.36803	-1.73
-3.46338	-2.18946	-3.46414	-2	-3.46956	-1.3	-3.47484	-1.79
-3.56568	-2.26014	-3.56572	-2.07	-3.5685	-1.34	-3.57135	-1.85
-3.66732	-2.33047	-3.66435	-2.13	-3.66789	-1.38	-3.67424	-1.91
-3.76677	-2.39993	-3.76441	-2.19	-3.76943	-1.43	-3.7746	-1.97
-3.86854	-2.47062	-3.86527	-2.26	-3.86863	-1.47	-3.86873	-2.02
-3.96733	-2.53958	-3.96462	-2.32	-3.97097	-1.51	-3.97327	-2.08
-4.06659	-2.60921	-4.06703	-2.38	-4.07269	-1.55	-4.07153	-2.14
-4.16817	-2.67982	-4.16783	-2.44	-4.17239	-1.59	-4.17214	-2.2
-4.26727	-2.74903	-4.26776	-2.51	-4.2741	-1.63	-4.27916	-2.26
-4.36944	-2.81992	-4.36927	-2.57	-4.37287	-1.67	-4.37568	-2.32
-4.47116	-2.8903	-4.46772	-2.63	-4.47242	-1.71	-4.47871	-2.38
-4.5706	-2.95998	-4.56786	-2.7	-4.57382	-1.75	-4.57903	-2.44
-4.6725	-3.03122	-4.66882	-2.76	-4.67311	-1.79	-4.67332	-2.49
-4.77105	-3.10059	-4.76794	-2.82	-4.7755	-1.83	-4.77785	-2.55
-4.87029	-3.17034	-4.87063	-2.88	-4.87702	-1.87	-4.87593	-2.61
-4.97186	-3.241	-4.97134	-2.95	-4.97667	-1.91	-4.97648	-2.67
-5.07099	-3.31043	-5.07128	-3.01	-5.07863	-1.95	-5.08343	-2.73
-5.17325	-3.38177	-5.17291	-3.07	-5.1773	-1.99	-5.18019	-2.79
-5.27484	-3.45258	-5.27134	-3.13	-5.27673	-2.04	-5.28327	-2.85
-5.37424	-3.52243	-5.37143	-3.2	-5.37821	-2.08	-5.38354	-2.91
-5.47607	-3.59361	-5.47239	-3.26	-5.47745	-2.12	-5.47766	-2.97
-5.57476	-3.6632	-5.5717	-3.32	-5.5798	-2.16	-5.58216	-3.03
-5.67404	-3.73351	-5.67415	-3.38	-5.68147	-2.2	-5.68019	-3.09
-5.77554	-3.80459	-5.77483	-3.45	-5.78115	-2.24	-5.78088	-3.15
-5.87467	-3.87419	-5.87499	-3.51	-5.88293	-2.28	-5.88785	-3.21
-5.97705	-3.94559	-5.97654	-3.57	-5.98169	-2.32	-5.98445	-3.27
-6.07861	-4.01655	-6.07485	-3.63	-6.0813	-2.36	-6.08731	-3.33
-6.17806	-4.08683	-6.17515	-3.69	-6.18264	-2.4	-6.18786	-3.38
-6.27985	-4.15842	-6.27602	-3.76	-6.28188	-2.44	-6.28201	-3.44
-6.37847	-4.22816	-6.37525	-3.82	-6.38426	-2.48	-6.38644	-3.5
-6.47783	-4.29845	-6.47786	-3.88	-6.48585	-2.53	-6.48455	-3.56
-6.5794	-4.36966	-6.57849	-3.94	-6.58556	-2.57	-6.58522	-3.62
-6.67845	-4.43971	-6.67844	-4	-6.68743	-2.61	-6.69221	-3.68
-6.78065	-4.51144	-6.78013	-4.07	-6.78599	-2.65	-6.78873	-3.74
-6.88234	-4.58247	-6.87852	-4.13	-6.88564	-2.69	-6.89173	-3.8
-6.98186	-4.65273	-6.97878	-4.19	-6.98699	-2.73	-6.99219	-3.86
-7.08367	-4.72451	-7.07955	-4.25	-7.08633	-2.77	-7.0864	-3.92
-7.1823	-4.79469	-7.17898	-4.31	-7.18877	-2.81	-7.1911	-3.98
-7.28163	-4.86539	-7.28131	-4.37	-7.29029	-2.85	-7.28923	-4.04
-7.3831	-4.93676	-7.38203	-4.44	-7.38999	-2.9	-7.38964	-4.1
-7.48223	-5.00674	-7.48203	-4.5	-7.49182	-2.94	-7.49671	-4.16
-7.5846	-5.07861	-7.5836	-4.56	-7.59063	-2.98	-7.59286	-4.22
-7.68615	-5.1501	-7.68197	-4.62	-7.69023	-3.02	-7.69614	-4.28
-7.78561	-5.22069	-7.78224	-4.68	-7.79151	-3.06	-7.79665	-4.34
-7.88747	-5.29258	-7.88268	-4.74	-7.89076	-3.1	-7.89041	-4.4
-7.98613	-5.36277	-7.98261	-4.8	-7.99321	-3.14	-7.99521	-4.46
-8.08546	-5.43361	-8.08492	-4.87	-8.09472	-3.18	-8.09337	-4.52
-8.18692	-5.50544	-8.18549	-4.93	-8.1945	-3.22	-8.19387	-4.58
-8.28607	-5.57582	-8.28547	-4.99	-8.2964	-3.27	-8.30119	-4.64
-8.38845	-5.6478	-8.38728	-5.05	-8.39499	-3.31	-8.39745	-4.7
-8.48994	-5.71929	-8.48555	-5.11	-8.49475	-3.35	-8.50029	-4.76
-8.58951	-5.79005	-8.58567	-5.18	-8.59602	-3.39	-8.60095	-4.82
-8.69127	-5.86242	-8.68664	-5.24	-8.6952	-3.43	-8.69466	-4.88
-8.78977	-5.93304	-8.78585	-5.3	-8.79767	-3.47	-8.79949	-4.94
-8.88904	-6.00405	-8.88846	-5.36	-8.89904	-3.51	-8.89757	-5
-8.99058	-6.07591	-8.98882	-5.42	-8.99877	-3.55	-8.99803	-5.06
-9.0897	-6.1465	-9.08945	-5.48	-9.10075	-3.6	-9.10517	-5.12
-9.1921	-6.21897	-9.19076	-5.54	-9.19921	-3.64	-9.20185	-5.18
-9.29356	-6.29093	-9.28911	-5.61	-9.29892	-3.68	-9.30463	-5.24
-9.39305	-6.36195	-9.38932	-5.67	-9.40025	-3.72	-9.40551	-5.3
-9.49491	-6.4344	-9.49007	-5.73	-9.49951	-3.76	-9.49937	-5.36
-9.59342	-6.50525	-9.58927	-5.79	-9.60213	-3.8	-9.6037	-5.42
-9.69284	-6.57679	-9.6921	-5.85	-9.70347	-3.85	-9.70188	-5.48
-9.79427	-6.64918	-9.79264	-5.91	-9.80323	-3.89	-9.80206	-5.55
-9.89336	-6.72004	-9.89261	-5.98	-9.90495	-3.93	-9.90945	-5.61
-9.99573	-6.79261	-9.9943	-6.04	-10.0035	-3.97	-10.0058	-5.67
-10.005	-6.80707	-10.0003	-6.05	-10.0109	-3.98	-10.0168	-5.68
-9.90299	-6.75744	-9.89924	-6	-9.91065	-3.94	-9.91536	-5.64
-9.80391	-6.70268	-9.79912	-5.96	-9.80876	-3.91	-9.80822	-5.6
-9.70148	-6.64472	-9.69746	-5.91	-9.7104	-3.87	-9.71169	-5.55
-9.59995	-6.5862	-9.59928	-5.86	-9.61045	-3.83	-9.60873	-5.5
-9.50052	-6.52758	-9.4988	-5.8	-9.50932	-3.8	-9.50833	-5.45
-9.39862	-6.4668	-9.39817	-5.75	-9.41003	-3.76	-9.41438	-5.41
-9.30022	-6.40726	-9.29896	-5.7	-9.30737	-3.72	-9.30984	-5.36
-9.20062	-6.34693	-9.19616	-5.65	-9.20612	-3.68	-9.21153	-5.31
-9.09933	-6.28542	-9.09566	-5.59	-9.10617	-3.65	-9.11124	-5.26
-9.00022	-6.22489	-8.99561	-5.54	-9.00429	-3.61	-9.00407	-5.21
-8.8978	-6.16229	-8.89385	-5.49	-8.90594	-3.57	-8.90754	-5.16
-8.79631	-6.09999	-8.79576	-5.43	-8.80613	-3.53	-8.80454	-5.1
-8.69685	-6.03839	-8.69541	-5.38	-8.70496	-3.5	-8.70373	-5.05
-8.59498	-5.97507	-8.59443	-5.32	-8.60574	-3.46	-8.60999	-5
-8.49655	-5.91303	-8.49525	-5.27	-8.50306	-3.42	-8.50549	-4.95
-8.39706	-5.85011	-8.39274	-5.21	-8.40186	-3.38	-8.40734	-4.9
-8.29561	-5.78623	-8.29206	-5.16	-8.30197	-3.34	-8.30711	-4.85
-8.19655	-5.7237	-8.19196	-5.1	-8.20007	-3.3	-8.19984	-4.79
-8.09409	-5.65928	-8.09028	-5.05	-8.1016	-3.27	-8.10329	-4.74
-7.99263	-5.5951	-7.99205	-4.99	-8.00167	-3.23	-8.00027	-4.69
-7.89295	-5.53137	-7.89176	-4.94	-7.90045	-3.19	-7.89933	-4.64
-7.79124	-5.46609	-7.79103	-4.88	-7.80129	-3.15	-7.80583	-4.58
-7.69273	-5.40243	-7.69174	-4.82	-7.69858	-3.11	-7.70106	-4.53
-7.59306	-5.33804	-7.58901	-4.77	-7.59742	-3.07	-7.60267	-4.48
-7.49182	-5.27255	-7.48857	-4.71	-7.49734	-3.04	-7.50294	-4.42
-7.39268	-5.20823	-7.38846	-4.66	-7.39556	-3	-7.39527	-4.37
-7.29019	-5.14215	-7.28673	-4.6	-7.29726	-2.96	-7.29905	-4.32
-7.18885	-5.07657	-7.18875	-4.54	-7.19717	-2.92	-7.19614	-4.26
-7.08926	-5.01168	-7.08834	-4.48	-7.09603	-2.88	-7.09506	-4.21
-6.98733	-4.94506	-6.98751	-4.43	-6.99677	-2.84	-7.00133	-4.15
-6.88886	-4.8798	-6.88833	-4.37	-6.89393	-2.8	-6.89668	-4.1
-6.78931	-4.814	-6.78554	-4.31	-6.79287	-2.76	-6.79841	-4.05
-6.68801	-4.74736	-6.68503	-4.26	-6.69305	-2.72	-6.69834	-3.99
-6.58894	-4.68207	-6.58488	-4.2	-6.59107	-2.69	-6.59074	-3.93
-6.48635	-4.61491	-6.48326	-4.14	-6.49276	-2.65	-6.49451	-3.88
-6.38502	-4.548	-6.38511	-4.08	-6.39276	-2.61	-6.39179	-3.82
-6.28541	-4.4819	-6.28463	-4.02	-6.29155	-2.57	-6.29053	-3.77
-6.18366	-4.41435	-6.18395	-3.97	-6.19239	-2.53	-6.19717	-3.71
-6.08523	-4.34832	-6.08463	-3.91	-6.08958	-2.49	-6.09234	-3.66
-5.98553	-4.28157	-5.98191	-3.85	-5.98853	-2.45	-5.99409	-3.6
-5.8842	-4.21376	-5.8815	-3.79	-5.88849	-2.41	-5.89415	-3.55
-5.78516	-4.1474	-5.78122	-3.73	-5.78661	-2.37	-5.78644	-3.49
-5.68256	-4.07948	-5.67959	-3.67	-5.68836	-2.33	-5.69013	-3.43
-5.58124	-4.01199	-5.5815	-3.62	-5.58824	-2.29	-5.5873	-3.38
-5.48155	-3.94512	-5.481	-3.56	-5.48705	-2.25	-5.48622	-3.32
-5.3797	-3.87655	-5.38029	-3.5	-5.38795	-2.22	-5.39268	-3.27
-5.28134	-3.80966	-5.28101	-3.44	-5.28514	-2.18	-5.28814	-3.21
-5.18185	-3.74228	-5.17828	-3.38	-5.18422	-2.14	-5.18977	-3.16
-5.08057	-3.67399	-5.07788	-3.32	-5.08415	-2.1	-5.08995	-3.1
-4.98141	-3.60707	-4.97772	-3.26	-4.9822	-2.06	-4.98226	-3.04
-4.87882	-3.53827	-4.87603	-3.2	-4.88392	-2.02	-4.88594	-2.99
-4.77762	-3.47003	-4.77782	-3.14	-4.7839	-1.98	-4.78296	-2.93
-4.67798	-3.40271	-4.67743	-3.08	-4.68284	-1.94	-4.682	-2.87
-4.57604	-3.33378	-4.57665	-3.02	-4.58361	-1.9	-4.58826	-2.82
-4.47773	-3.26635	-4.47737	-2.96	-4.48073	-1.86	-4.48379	-2.76
-4.37812	-3.19826	-4.37464	-2.9	-4.37964	-1.82	-4.38541	-2.7
-4.27668	-3.12932	-4.27438	-2.84	-4.27967	-1.78	-4.28523	-2.65
-4.17773	-3.06198	-4.17416	-2.78	-4.17794	-1.74	-4.17776	-2.59
-4.07499	-2.99298	-4.07245	-2.72	-4.07963	-1.7	-4.08132	-2.53
-3.97376	-2.92432	-3.97444	-2.66	-3.97937	-1.66	-3.97863	-2.47
-3.87403	-2.85628	-3.87384	-2.6	-3.87834	-1.62	-3.87734	-2.42
-3.77227	-2.78678	-3.77313	-2.54	-3.77906	-1.58	-3.7838	-2.36
-3.67391	-2.71906	-3.67404	-2.48	-3.67624	-1.54	-3.67901	-2.31
-3.57418	-2.65079	-3.57113	-2.42	-3.57531	-1.5	-3.58091	-2.25
-3.47284	-2.5815	-3.47077	-2.36	-3.47508	-1.46	-3.4812	-2.19
-3.37378	-2.51359	-3.37063	-2.29	-3.37317	-1.42	-3.37362	-2.13
-3.27106	-2.44411	-3.26889	-2.23	-3.27502	-1.38	-3.27714	-2.08
-3.16993	-2.37522	-3.17083	-2.17	-3.17483	-1.34	-3.17441	-2.02
-3.07017	-2.30714	-3.07025	-2.11	-3.07366	-1.3	-3.07308	-1.96
-2.96827	-2.23748	-2.96945	-2.05	-2.97457	-1.27	-2.97991	-1.91
-2.86998	-2.16925	-2.87026	-1.99	-2.87154	-1.22	-2.87501	-1.85
-2.77022	-2.10056	-2.76741	-1.93	-2.77066	-1.18	-2.77673	-1.79
-2.66911	-2.0312	-2.66708	-1.86	-2.67068	-1.15	-2.67683	-1.73
-2.56999	-1.96331	-2.56684	-1.8	-2.5687	-1.11	-2.569	-1.67
-2.46715	-1.89366	-2.46516	-1.74	-2.4705	-1.07	-2.47285	-1.62
-2.36607	-1.82439	-2.36715	-1.68	-2.37024	-1.03	-2.36992	-1.56
-2.26631	-1.75601	-2.26647	-1.62	-2.26922	-0.986	-2.26859	-1.5
-2.16436	-1.68625	-2.16581	-1.55	-2.17	-0.947	-2.17525	-1.45
-2.06611	-1.61811	-2.06661	-1.49	-2.06702	-0.906	-2.07043	-1.39
-1.96627	-1.54936	-1.96367	-1.43	-1.96614	-0.866	-1.97206	-1.33
-1.86502	-1.47962	-1.86347	-1.37	-1.866	-0.827	-1.87229	-1.27
-1.76603	-1.41148	-1.76323	-1.3	-1.76416	-0.786	-1.76425	-1.21
-1.66337	-1.3419	-1.66136	-1.24	-1.66609	-0.747	-1.66817	-1.16
-1.56222	-1.27277	-1.56339	-1.18	-1.56568	-0.707	-1.56561	-1.1
-1.46241	-1.20438	-1.46281	-1.12	-1.46467	-0.667	-1.46395	-1.04
-1.3606	-1.13435	-1.36207	-1.05	-1.3655	-0.627	-1.37081	-0.987
-1.26222	-1.06603	-1.26297	-0.991	-1.26241	-0.587	-1.26595	-0.929
-1.16247	-0.99737	-1.16013	-0.928	-1.16167	-0.547	-1.16776	-0.872
-1.06125	-0.92786	-1.05969	-0.865	-1.06147	-0.508	-1.06807	-0.813
-0.96204	-0.85977	-0.95942	-0.802	-0.95948	-0.467	-0.96004	-0.755
-0.85928	-0.78993	-0.85778	-0.739	-0.86142	-0.428	-0.86357	-0.698
-0.75819	-0.7207	-0.75972	-0.676	-0.76109	-0.388	-0.76095	-0.639
-0.65847	-0.65246	-0.659	-0.613	-0.65998	-0.347	-0.6594	-0.583
-0.55654	-0.58273	-0.55833	-0.55	-0.56091	-0.308	-0.56614	-0.526
-0.45825	-0.51452	-0.45912	-0.487	-0.45771	-0.268	-0.46147	-0.469
-0.35835	-0.4457	-0.35622	-0.424	-0.35689	-0.227	-0.36314	-0.412
-0.2572	-0.37615	-0.25591	-0.36	-0.25678	-0.188	-0.26342	-0.354
-0.15808	-0.30824	-0.15561	-0.297	-0.1548	-0.147	-0.15546	-0.295
-0.05523	-0.23876	-0.05385	-0.234	-0.05668	-0.108	-0.05911	-0.238
-0.000473611	-0.19887	-0.00216	-0.198	-0.0027	-0.0862	-0.00277	-0.203

## Sheet: Figure 1k
Sample	Eg (eV)	Pm (μC cm-2)
A	3.18	6.807
B	3.05	6.05
C	3.11	3.98
D	3.12	5.68

## Sheet: Figure 2h
Polarization angle	Polarization displacement
301.68	4.56457	0.00794
41.3309	0.43155	0.00501
198.097	5.09715	0.0225
178.572	3.38939	0.02071
252.401	4.11948	0.0087
42.1136	1.77867	0.02118
217.9	2.11356	0.01182
167.142	1.99218	0.01522
187.326	2.97988	0.01683
187.361	4.44889	0.02099
3.39393	5.17074	0.03961
266.588	3.90192	0.01012
118.1	3.87699	0.02515
230.256	5.05191	0.01475
88.4772	5.16349	0.03489
287.056	7.46384	0.00274
182.368	7.15222	0.02335
307.917	6.35551	0.00567
317.072	5.47089	0.00936
94.6319	4.57494	0.03451
263.014	9.19886	8.50903E-4
232.38	4.99743	0.01295
6.25904	1.64592	0.01711
294.341	4.86587	0.0069
176.05	8.58094	0.019
204.637	5.19087	0.02137
294.422	4.54438	0.00785
161.517	7.92432	0.02042
269.428	4.23299	0.00955
279.316	6.78166	0.00378
252.397	2.75745	0.00908
30.2935	4.45717	0.04973
133.445	3.57653	0.02241
5.60265	3.56793	0.03744
167.159	4.41713	0.02316
190.101	2.64827	0.01409
280.013	6.67783	0.00407
172.349	5.70859	0.0225
148.177	7.72707	0.01967
47.8115	6.25407	0.04916
136.72	8.20653	0.01276
273.365	9.31551	2.83634E-4
167.425	7.02975	0.02383
147.655	7.73388	0.01967
129.503	6.38863	0.0208
205.393	1.84614	0.01172
201.14	0.84879	0.00719
212.321	6.49524	0.01541
174.758	0.69323	0.00633
157.891	2.18752	0.01721
199.739	10.564	0.01087
158.923	6.66297	0.02297
325.699	8.24162	0.00558
180	4.86611	0.0242
139.623	7.59311	0.0173
337.05	4.79149	0.01967
217.509	7.34522	0.01267
337.474	2.47975	0.01815
342.17	3.79213	0.02515
193.191	1.38772	0.00964
336.406	2.53175	0.01768
56.4493	2.40648	0.03158
359.409	4.09577	0.03441
333.265	1.59557	0.01267
145.744	8.00733	0.0174
204.248	4.08665	0.01863
230.528	1.8597	0.01021
193.831	4.28307	0.02089
317.768	1.94737	0.01324
54.8701	4.31077	0.04557
277.737	4.78298	0.00709
252.94	4.17365	0.00898
67.7938	4.16143	0.04255
316.856	3.4576	0.01153
158.095	6.5076	0.02231
206.931	8.13374	0.01475
70.5025	3.852	0.04151
66.8168	3.61708	0.04169
205.108	2.413	0.01276
186.414	13.7949	0.00577
44.1048	0.9555	0.01068
128.841	3.13052	0.02212
228.91	9.52371	0.00558
74.3619	2.78417	0.03356
226.775	2.26564	0.01153
101.533	1.86374	0.01815
157.604	8.11728	0.01976
173.096	2.37108	0.01673
109.402	3.55877	0.02657
154.128	3.12054	0.02089
137.681	7.21206	0.01777
33.1812	4.41673	0.05049
24.9384	4.65638	0.04926
274.591	1.45077	0.00643
251.789	6.82284	0.00425
161.665	7.61724	0.02212
289.751	6.19088	0.0034
141.009	1.14078	0.01116
232.352	3.73279	0.01182
314.799	2.12723	0.01295
190.994	1.05163	0.00889
350.538	1.79779	0.01636
167.093	8.31681	0.02004
60.9777	3.63347	0.04273
210.677	5.79291	0.01948
326.49	5.58293	0.01229
205.123	9.48997	0.01153
182.021	7.18225	0.02373
161.456	14.0395	0.00303
65.7723	1.85201	0.02137
178.195	5.02694	0.02373
198.834	2.87739	0.0138
351.128	2.19009	0.02052
187.744	9.08676	0.01569
194.036	2.69834	0.01437
146.853	3.70649	0.02373
32.9432	4.71674	0.05247
85.7809	2.58255	0.02524
145.319	2.70842	0.02108
225.948	6.31533	0.01116
149.113	4.07128	0.02373
244.815	4.11755	0.01002
149.165	2.40947	0.01967
104.848	0.46957	0.0069
185.982	11.749	0.00841
197.998	4.37285	0.02165
247.036	1.35276	0.00605
186.689	13.0489	0.00804
172.591	8.18557	0.02089
273.366	1.61779	0.00728
271.49	2.84252	0.00908
224.934	3.89168	0.01399
227.348	4.19077	0.01513
356.088	2.47577	0.02307
254.418	6.16952	0.00454
272.974	4.33361	0.00851
352.033	9.44337	0.01985
251.115	9.22607	0.00161
136.993	4.93663	0.02203
194.054	8.45472	0.01825
158.499	8.23653	0.02014
255.292	0.78575	0.00482
106.873	4.57871	0.0295
297.169	4.92385	0.00737
277.93	2.14215	0.00851
142.57	5.83539	0.02212
39.3518	0.68253	0.00709
142.747	1.16831	0.01153
156.093	5.49596	0.02326
277.125	3.78702	0.01002
79.8661	7.343	0.02704
336.406	2.53175	0.01768
199.399	7.34121	0.01938
168.676	8.22457	0.02127
180	0.33778	0.00378
216.634	4.61704	0.01872
71.8845	6.5859	0.03971
189.924	5.81873	0.02222
315.246	3.47821	0.01106
131.77	9.53909	0.00633
193.011	10.877	0.01012
211.129	4.38991	0.01967
241.484	5.12953	0.00955
90.3044	3.37783	0.03441
190.119	4.08522	0.01967
161.459	5.41084	0.02411
175.117	5.45592	0.02288
12.1028	5.23582	0.0468
142.937	4.37847	0.02288
20.1196	1.1354	0.01191
167.602	9.04596	0.01692
189.442	4.82593	0.0225
156.735	8.36459	0.019
293.692	3.86157	0.00898
267.74	0.80285	0.00501
127.78	2.79124	0.02089
139.555	7.98922	0.01579
213.366	4.14553	0.01825
164.211	1.59056	0.01295
233.485	5.10899	0.01248
172.086	4.90651	0.02477
120.222	2.51648	0.019
174.099	4.41451	0.02288
209.745	4.85079	0.02014
82.8919	4.43576	0.03706
114.917	4.76032	0.02732
94.648	1.30262	0.01229
167.905	0.30227	0.00397
203.343	9.1053	0.01418
129.761	5.19044	0.02184
141.86	1.99971	0.01759
129.328	7.77816	0.0138
244.629	5.88785	0.007
220.45	8.65556	0.00889
353.9	2.7813	0.02609
172.476	7.90024	0.02165
75.7685	1.50279	0.01749
355.478	11.6474	0.0087
124.563	2.884	0.02146
178.323	6.85349	0.0225
216.186	6.72226	0.01494
311.812	2.81825	0.01191
123.932	8.32027	0.00908
223.152	6.94504	0.01144
356.222	5.60663	0.03366
62.275	4.19746	0.04302
270.225	2.69169	0.00955
183.192	5.49742	0.02269
201.359	6.08635	0.02052
8.85796	4.11294	0.04169
219.411	11.1893	0.00529
176.571	1.41169	0.00983
156.912	3.23011	0.02137
223.701	7.24185	0.01078
163.239	5.60015	0.02392
120.9	3.24761	0.02439
139.926	4.7549	0.0225
329.084	8.64944	0.00643
163.99	8.80274	0.0174
209.205	3.8939	0.01711
213.819	5.19648	0.01967
230.162	4.81134	0.01447
182.846	10.9913	0.00945
201.7	5.5099	0.02222
301.314	2.96527	0.0104
189.077	5.41954	0.02222
157.62	0.19406	0.00397
243.42	5.44945	0.00775
85.3013	1.54631	0.01579
289.713	4.92238	0.00671
151.268	8.36614	0.01891
186.042	5.81675	0.02231
343.193	7.77591	0.01645
178.161	11.1841	0.0087
338.406	10.2966	0.007
277.125	3.78702	0.01002
17.891	1.51183	0.01636
284.015	6.97371	0.00388
193.892	9.57966	0.01532
163.953	9.8522	0.0122
220.122	2.32597	0.01182
206.889	8.35557	0.01475
24.5465	6.83493	0.0503
296.342	6.066	0.00407
125.713	2.40505	0.02004
169.052	6.55825	0.02335
205.998	10.593	0.01002
307.961	5.54267	0.00813
301.512	2.08009	0.01059
330.904	7.1634	0.0104
190.326	7.59637	0.02108
161.515	7.59052	0.02193
213.484	3.25257	0.01428
228.56	3.36525	0.01191
185.642	7.9446	0.01985
185.221	4.05962	0.02089
149.197	7.09083	0.02288
253.677	1.53985	0.00737
222.606	4.6466	0.01777
169.232	13.5599	0.00416
158.278	7.10151	0.02345
119.069	4.21479	0.02543
155.699	9.79815	0.01106
185.802	12.5303	0.00785
152.674	4.62186	0.02326
152.035	7.92351	0.02099
247.909	3.87324	0.00955
163.055	2.82487	0.02052
213.088	5.90878	0.01844
144.712	7.87534	0.01777
336.278	6.37592	0.01673
241.949	6.73382	0.00596
317.234	3.63769	0.01182
210.627	8.93018	0.01135
220.82	4.19842	0.01673
193.012	2.57843	0.01465
206.521	6.0754	0.01957
145.901	6.15687	0.02222
111.701	3.34005	0.0278
208.501	11.795	0.00775
244.52	4.7356	0.00889
325.851	4.53175	0.01428
46.401	5.49508	0.04945
67.2682	3.74236	0.0416
179.056	5.76412	0.0226
237.937	7.5978	0.00529
300.403	5.36045	0.00671
216.744	6.5073	0.01475
95.479	5.19596	0.03215
167.932	1.56514	0.01248
195.455	5.58529	0.02212
179.049	2.54424	0.01664
166.465	9.06566	0.01664
143.012	6.15812	0.02165
154.808	6.89404	0.02288
213.418	9.85143	0.00889
184.574	4.76518	0.02373
2.17131	4.45764	0.03621
212.229	1.14799	0.00804
116.723	5.14074	0.02487
177.51	5.83217	0.02193
155.899	8.89237	0.01673
171.534	9.67936	0.01588
234.277	1.89827	0.01012
26.6696	1.81082	0.02184
180.317	9.91182	0.01484
168.69	8.28874	0.02061
228.366	2.54211	0.01068
238.56	5.44365	0.00955
253.217	3.47292	0.00964
159.667	4.43524	0.02345
191.417	6.66578	0.02099
178.608	5.21598	0.02212
189.932	2.75405	0.01428
6.98798	4.59838	0.04103
330.513	2.03722	0.01579
128.246	3.42732	0.02184
66.8987	7.34449	0.03508
232.86	2.2378	0.0104
86.4513	4.09285	0.03839
194.155	12.3883	0.00832
95.3873	5.67758	0.02893
316.916	8.03566	0.0035
301.464	4.14566	0.00879
231.977	8.60241	0.00548
207.883	10.8791	0.00851
107.444	5.5986	0.02591
200.997	6.42198	0.01929
72.8004	5.09391	0.04207
40.816	4.52174	0.05068
277.422	2.77828	0.00917
16.5797	4.84592	0.04812
120.828	1.52425	0.0139
314.723	3.09009	0.0121
174.822	5.61419	0.0225
84.7929	4.30331	0.03791
168.778	4.06778	0.02468
131.506	7.10391	0.01683
143.651	7.19496	0.01995
277.773	6.39206	0.0035
21.5995	5.56285	0.05143
201.188	9.52084	0.01324
125.566	6.56599	0.01938
359.796	2.96613	0.02874
270.325	6.51288	0.00359
237.756	5.9156	0.00917
198.159	9.72025	0.01447
347.447	2.76839	0.02458
336	3.26992	0.02052
192.582	8.67385	0.01759
115.969	2.72393	0.02269
169.943	5.68175	0.02203
128.002	4.59467	0.02241
60.3019	7.04799	0.04188
66.7184	4.78036	0.04273
136.412	4.24079	0.02175
280.655	5.25222	0.00624
113.217	8.48794	0.00832
197.035	3.27886	0.01692
120.636	5.37331	0.02383
126.02	6.12078	0.02175
186.507	4.00525	0.02023
187.565	6.65514	0.02184
252.436	5.49158	0.00501
355.154	9.74595	0.02004
195.7	8.46469	0.01768
189.061	2.47984	0.01437
26.5688	7.24516	0.04916
180.452	9.36307	0.01626
101.021	2.87129	0.02628
222.98	7.83451	0.00917
125.392	4.33767	0.0226
218.895	10.4565	0.00662
338.552	6.98599	0.01617
289.751	6.19088	0.0034
195.364	4.86037	0.02231
32.2425	2.4336	0.03167
41.8066	1.74179	0.02089
154.581	5.90191	0.02288
191.334	4.99519	0.02118
93.2602	3.34096	0.03309
113.025	1.37632	0.01248
125.713	9.62018	0.00463
182.518	6.72722	0.02184
220.272	4.98044	0.01768
134.345	10.4502	0.00473
89.6386	5.68956	0.03139
188.66	5.48919	0.0225
233.104	4.60644	0.01324
191.961	3.54986	0.01844
198.166	4.26596	0.02108
169.525	5.39943	0.02288
216.706	6.62258	0.01475
199.03	9.97102	0.01333
162.92	1.97662	0.01579
155.392	7.32591	0.0226
200.655	7.84008	0.01777
266.384	3.84988	0.00983
193.655	1.92268	0.01229
175.734	4.54091	0.02354
90	4.33833	0.03583
86.7713	4.12321	0.03697
181.822	2.98873	0.0174
218.61	9.41525	0.00766
143.629	4.16876	0.0225
65.6749	3.11608	0.03697
231.597	6.62704	0.00908
135	0.13435	0.00321
249.089	5.8646	0.00586
148.95	6.03723	0.02279
122.55	3.53137	0.02316
140.312	6.61155	0.02071
183.154	5.18007	0.02241
182.687	13.2829	0.00766
103.641	2.596	0.02212
172.356	6.50727	0.02307
26.3637	2.68603	0.03262
235.446	1.35855	0.00709
130.897	2.68119	0.02004
199.835	7.65289	0.01834
211.814	2.68311	0.01267
325.253	4.88931	0.01314
232.518	5.13452	0.01257
253.751	2.18796	0.0087
312.729	5.0294	0.01012
227.726	1.72612	0.00974
108.275	2.38999	0.02071
140.407	1.82184	0.01749
253.839	4.62672	0.00747
164.916	4.34009	0.02392
265.689	4.08601	0.00983
14.0016	4.23184	0.045
210.76	12.7012	0.00548
133.966	3.68105	0.02222
57.0306	0.93105	0.01172
175.385	4.06652	0.02335
3.55523	3.57466	0.03545
164.237	5.01239	0.02468
301.339	5.25241	0.0069
197.303	14.0188	0.00378
84.8056	4.78019	0.03668
190.477	10.6808	0.01125
213.229	0.65492	0.00501
167.56	9.55544	0.01522
151.502	6.01745	0.02193
144.641	3.37811	0.02184
145.154	2.03216	0.01721
15.5998	3.8467	0.04264
145.993	2.11375	0.01825
5.35583	0.33926	0.00435
26.3089	3.16755	0.03943
270.592	5.10916	0.00596
342.832	8.90452	0.01239
191.31	6.94316	0.02165
43.0189	4.74988	0.05011
166.651	4.48049	0.02364
109.351	1.87951	0.01787
195.1	11.589	0.0087
176.391	6.07093	0.02345
328.819	3.34358	0.01721
305.886	2.82719	0.01135
102.926	0.66063	0.00794
241.204	5.45642	0.0087
342.553	0.77452	0.00709
159.4	9.7204	0.01229
250.017	0.2471	0.00246
193.932	1.40294	0.00945
157.74	9.55784	0.01267
212.636	4.7757	0.01985
310.484	7.29997	0.00378
189.082	10.4651	0.01172
206.529	7.51518	0.01655
137.849	3.30313	0.02061
154.818	8.40982	0.0191
172.464	5.47283	0.02241
331.472	2.34279	0.01607
116.741	3.07312	0.02572
163.598	5.45766	0.02449
148.038	4.4666	0.02231
107.397	7.83047	0.01361
155.167	7.96727	0.01976
193.727	3.65639	0.01844
255.357	4.59307	0.00737
154.832	0.96801	0.00832
216.185	2.61564	0.01248
126.452	6.07594	0.02146
138.65	8.67573	0.01239
224.459	11.062	0.00501
237.139	8.09269	0.00435
222.982	6.14661	0.01352
205.278	1.68095	0.01078
125.515	4.07199	0.02279
135.792	7.0242	0.01834
98.3398	4.85411	0.03196
71.834	1.42199	0.01645
176.518	6.42965	0.02383
192.025	3.64783	0.01881
199.704	6.48057	0.01938
190.981	4.32247	0.0208
185.453	4.44289	0.02165
144.176	1.96577	0.01692
183.059	6.92375	0.02231
170.053	5.74412	0.02222
32.4485	6.94469	0.05087
138.726	6.48866	0.02014
288.378	3.34798	0.00879
188.576	7.85674	0.02061
208.821	4.31796	0.01995
219.894	1.76101	0.01049
146.169	5.93423	0.02212
335.576	2.52728	0.01787
261.573	4.32166	0.00879
120.811	5.41995	0.02401
209.114	6.89889	0.01711
177.889	6.59114	0.02307
242.281	3.51755	0.01097
348.056	3.36621	0.02808
204.248	4.08665	0.01863
21.9824	1.24076	0.01324
179.917	7.30445	0.02392
168.351	5.59355	0.02316
15.4885	3.63651	0.04198
209.93	7.07656	0.01588
181.788	11.5006	0.00766
2.96078	6.53945	0.04103
140.237	7.19539	0.01891
222.573	6.52184	0.01239
199.854	9.97688	0.01295
235.505	6.67262	0.00737
27.8495	5.26478	0.05257
48.4268	2.49741	0.03271
169.68	14.023	0.00359
280.739	4.36195	0.00851
156.178	5.22696	0.02279
127.813	2.56535	0.01948
164.956	9.0283	0.01655
227.016	9.97049	0.00558
125.172	3.84813	0.02316
178.926	7.88638	0.02184
165.487	3.07478	0.02089
266.916	6.69135	0.00397
5.81098	2.39788	0.02572
184.054	9.4815	0.01513
322.909	6.56349	0.0087
234.023	5.28264	0.01144
5.0589	3.23203	0.03489
141.843	1.12762	0.01125
157.467	6.44539	0.02288
174.758	0.69323	0.00633
34.2157	0.63824	0.00737
227.649	5.81313	0.01399
226.367	6.25653	0.01191
295.956	3.11104	0.00917
144.679	4.21743	0.02297
229.516	4.68247	0.01522
263.341	2.09357	0.00927
322.834	4.49039	0.01295
263.596	4.16376	0.01002
114.826	5.75705	0.02335
216.71	14.3387	0.00113
297.512	2.28508	0.01049
217.049	6.74503	0.01494
181.048	12.7005	0.00737
175.088	6.78046	0.0226
355.135	1.49371	0.01371
107.328	1.38217	0.01314
15.0822	4.90853	0.04727
222.689	6.84997	0.01239
129.172	6.23323	0.02193
292.62	0.68611	0.00388
179.526	1.27727	0.00927
198.188	6.96639	0.02023
238.761	8.28386	0.00397
55.1351	3.89802	0.04463
159.288	5.46188	0.02364
154.312	5.11866	0.02392
183.261	4.47224	0.02222
225.308	6.93407	0.01012
198.116	3.59838	0.01806
195.548	10.8688	0.01031
179.167	7.26299	0.02392
357.901	2.01746	0.019
45.1404	6.09056	0.04822
166.424	4.78011	0.02487
172.542	2.92754	0.01872
129.438	6.31434	0.02118
357.528	2.93718	0.02723
288.03	3.308	0.00879
174.697	2.51242	0.01749
181.677	8.87047	0.01853
169.002	5.97547	0.02297
183.128	7.73819	0.02089
180	4.03222	0.02222
178.055	2.79883	0.01702
235.232	4.20183	0.01229
284.523	3.91453	0.00974
63.5676	2.0393	0.02487
156.171	6.92355	0.0225
197.267	6.22325	0.02033
343.335	3.34957	0.02487
170.353	9.13305	0.01711
219.359	2.43007	0.01163
174.512	5.40812	0.02279
230.964	2.51402	0.01021
226.622	1.71365	0.01002
67.8846	2.07482	0.02401
137.759	6.38755	0.02118
135.247	5.18746	0.02231
108.538	3.71849	0.02732
328.827	5.46522	0.01418
163.607	4.34611	0.02411
336.371	0.36869	0.00435
173.073	7.96425	0.0208
154.664	8.36209	0.01929
137.927	8.91607	0.01068
220.908	4.49727	0.01787
210.306	4.41371	0.01995
150.356	0.74693	0.00652
168.116	7.22713	0.02449
59.5136	2.49879	0.03139
161.853	3.32131	0.02146
229.221	4.05644	0.01314
83.318	2.54003	0.02657
188.266	13.2156	0.00728
185.021	9.76971	0.01437
258.713	5.12353	0.00548
150.385	8.0742	0.01957
228.155	6.36068	0.01068
262.204	7.1595	0.00369
314.718	3.03038	0.01201
192.028	8.91462	0.01749
358.194	2.3445	0.02203
263.878	3.3653	0.01135
159.263	12.1333	0.00388
206.886	12.1307	0.00709
148.239	3.81007	0.02345
165.964	4.00399	0.02373
159.365	2.42615	0.01938
322.583	2.43211	0.01522
162.654	8.78042	0.01768
71.9709	5.18398	0.04406
144.06	5.07156	0.0225
238.512	7.81071	0.00444
134.899	8.46408	0.01087
211.659	6.11371	0.01749
216.152	2.86289	0.0122
184.185	12.7291	0.00785
337.343	3.80893	0.02231
167.261	5.31357	0.02326
60.6267	0.84789	0.00993
179.807	6.27004	0.02345
303.752	5.91607	0.00624
92.8376	2.43076	0.02288
212.201	7.88372	0.01314
274.191	4.47697	0.00719
234.055	3.79416	0.01163
59.0362	5.72405	0.04746
117.608	2.61942	0.02061
137.018	6.78143	0.01985
196.839	4.55474	0.02241
145.236	3.90608	0.02392
174.147	13.5607	0.00529
176.697	12.4594	0.007
199.163	7.19655	0.02033
191.756	2.92185	0.01541
155.474	4.2465	0.02354
2.40261	1.51077	0.01418
105.681	5.97517	0.0242
270	0.10556	0.00189
58.9336	5.05245	0.04576
217.476	1.19707	0.00832
350.489	4.08842	0.03063
166.582	10.9169	0.00823
163.1	8.09746	0.02061
213.725	4.84808	0.01948
109.821	2.58066	0.02052
206.082	1.68059	0.01087
210.763	4.12742	0.01881
161.211	3.24456	0.02175
212.809	1.67536	0.01078
180.174	6.95614	0.02307
245.504	2.87671	0.00993
255.646	3.23601	0.00964
17.7158	1.59567	0.01759
162.599	4.62383	0.02468
175.486	4.02359	0.02288
228.977	5.9182	0.01324
190.825	7.94187	0.02014
170.089	3.98616	0.02458
105.515	3.47265	0.02836
24.5932	3.01824	0.03612
155.613	7.95049	0.02023
162.36	6.30468	0.02345
149.059	4.6397	0.0226
174.85	6.23183	0.02373
111.366	4.89652	0.02789
191.788	1.24004	0.00936
169.16	5.55637	0.02279
213.341	2.40066	0.01276
186.323	3.83388	0.02127
222.414	4.84677	0.01711
168.927	4.50668	0.02439
58.0791	3.03442	0.03839
198.378	3.38135	0.01702
274.724	2.56315	0.00927
181.274	12.3425	0.00747
341.786	4.32269	0.0225
148.513	10.8061	0.00577
88.4392	3.87533	0.03517
1.86768	2.91488	0.02884
118.301	3.58457	0.02487
316.435	3.27768	0.0121
196.232	6.07958	0.02222
221.115	3.19443	0.01248
342.121	1.82228	0.01645
26.5131	5.20209	0.05058
0.3786	4.79233	0.03498
193.295	6.93077	0.02023
195.736	11.1311	0.00908
196.773	7.82747	0.01948
148.346	5.10893	0.02269
190.644	6.05756	0.02241
215.19	9.2479	0.0087
288.726	1.97276	0.00889
34.8358	1.90331	0.0243
162.823	7.14829	0.02439
88.727	3.80094	0.0346
316.28	2.67275	0.01295
26.5688	7.24516	0.04916
20.3399	7.53126	0.04548
180.526	5.75302	0.02241
100.054	3.02309	0.02732
204.74	3.55641	0.01588
251.426	2.75049	0.00908
24.0755	3.26028	0.03999
218.529	8.28473	0.00936
149.878	9.73845	0.01078
234.238	9.39198	0.00388
60.0087	6.66653	0.04444
310.746	1.81125	0.01125
187.07	9.5196	0.01456
160.733	7.58131	0.02184
300.324	0.64811	0.00435
217.318	1.61927	0.00983
148.349	0.9052	0.00804
324.554	0.76446	0.00652
182.742	12.5755	0.00747
153.017	6.46738	0.02193
56.3916	6.15964	0.04576
67.3609	4.82633	0.04349
320.367	6.05664	0.00908
184.505	1.74706	0.01116
212.984	1.90015	0.01153
196.041	5.19506	0.02231
175.551	13.8802	0.00482
193.55	12.6601	0.00785
203.48	10.4382	0.01097
202.944	6.48771	0.01844
163.648	4.49921	0.02468
212.773	9.51587	0.00927
215.272	1.06019	0.00766
61.3419	6.07473	0.04434
131.248	3.65021	0.02316
115.068	1.42752	0.01314
216.155	13.034	0.00284
176.424	0.33844	0.00425
170.21	2.73144	0.01825
1.6979	12.1125	0.00794
150.822	4.7633	0.02345
46.3186	2.91916	0.03763
316.309	5.2261	0.00974
168.037	4.17569	0.02449
169.318	7.74476	0.02222
161.415	9.83667	0.01125
214.815	4.47421	0.01929
135.635	4.50922	0.02231
83.6313	3.74925	0.03649
232.343	4.5959	0.01371
196.757	7.98114	0.01853
164.935	17.5446	5.67269E-4
107.589	3.84241	0.02751
323.915	6.93565	0.00775
162.927	2.94825	0.0208
154.638	5.39682	0.02354
192.043	7.77102	0.01976
275.535	7.55076	0.00246
222.856	6.78198	0.0121
219.503	1.79211	0.01068
47.5405	2.18908	0.02761
180.462	1.30893	0.00917
195.642	0.27404	0.00331
150.809	9.89058	0.01021
199.983	4.81843	0.02165
136.265	9.46654	0.00775
171.636	9.32473	0.01664
84.163	8.09586	0.01891
184.492	8.08717	0.01976
189.581	13.4453	0.00681
134.506	8.65845	0.01059
322.667	2.34974	0.01569
349.019	3.60206	0.02959
111.107	2.427	0.02014
332.829	7.14265	0.0121
87.7597	4.32052	0.03631
133.927	4.70458	0.02269
160.728	1.59905	0.01361
196.823	6.56135	0.01957
278.935	8.29172	0.00132
209.643	5.89035	0.01853
215.424	12.2669	0.00444
160.512	4.61317	0.02373
196.464	3.69831	0.01891
317.22	2.8907	0.01324
184.392	6.75428	0.02175
154.95	4.46252	0.02335
235.498	8.88904	0.00369
195.063	12.1773	0.00794
186.792	4.73042	0.02297
240.467	6.38136	0.00747
159.65	5.49401	0.02354
215.459	6.25923	0.01522
175.491	4.05533	0.02307
205.04	1.59612	0.01049
152.025	7.67328	0.02165
202.235	7.25264	0.01872
330.787	2.96297	0.01655
193.026	2.9036	0.01532
142.9	7.87451	0.0173
283.87	0.88068	0.00596
318.549	5.78816	0.00898
163.894	5.17477	0.02439
195.255	5.29548	0.0226
170.167	8.59176	0.01967
176.334	6.7694	0.0225
195.436	4.40212	0.02127
213.229	0.65492	0.00501
227.159	4.16035	0.01513
159.505	1.16069	0.01078
190.324	8.30446	0.0191
22.0362	0.95655	0.01021
4.55691	8.50299	0.02865
191.607	11.5949	0.0087
151.502	5.59708	0.02288
165.7	8.33321	0.02023
278.219	4.7993	0.0069
199.477	9.18091	0.01494
244.764	6.51144	0.00548
181.339	6.3245	0.02222
146.446	3.68584	0.02345
142.498	6.24019	0.02175
186.526	8.26578	0.01834
126.478	7.40384	0.01418
168.845	9.1665	0.01664
205.894	4.83421	0.02052
165.04	2.69869	0.01995
9.74486	4.92664	0.0433
181.334	8.16166	0.02071
208.688	9.30122	0.01097
332.391	6.99235	0.01182
165.107	7.70036	0.0225
228.252	2.63153	0.01068
65.5353	5.53861	0.04453
175.546	9.24291	0.01645
79.484	5.30352	0.03895
18.8541	2.87439	0.03337
27.8498	1.85282	0.02269
185.758	14.7307	0.00265
83.4802	5.94959	0.03385
165.326	10.5841	0.00974
347.563	2.84282	0.02515
208.957	5.42869	0.02061
99.0958	4.34013	0.03271
161.531	11.3958	0.0052
194.306	13.84	0.00435
1.29774	6.52501	0.03905
332.844	6.40618	0.01447
137.806	4.57339	0.02193
33.1579	2.83695	0.03659
85.2115	2.02317	0.02071
259.837	7.23857	0.0034
39.0194	1.576	0.01948
274.028	1.5026	0.007
65.5353	5.53861	0.04453
190.427	4.43264	0.0208
276.499	0.83928	0.0052
195.065	5.84821	0.0208
101.906	9.15868	0.00775
261.822	8.97908	8.50903E-4
198.37	2.94742	0.01418
339.408	1.95075	0.01645
160.831	9.92357	0.01144
132.274	1.25536	0.01248
179.684	7.65289	0.02241
157.699	8.59544	0.01768
200.96	12.9538	0.00747
204.928	1.65288	0.01106
203.633	11.833	0.00804
15.7186	3.66252	0.04236
150.63	5.4021	0.02373
272.736	5.74878	0.00435
315	1.56742	0.01135
188.13	8.06102	0.01891
304.738	4.48288	0.00804
180.555	4.35965	0.02326
110.056	6.37138	0.02089
185.018	5.91267	0.02222
6.98798	4.59838	0.04103
227.699	3.01129	0.01068
127.734	4.89834	0.02269
192.821	4.70908	0.0225
161.043	5.49117	0.02373
69.0552	1.31107	0.01465
196.939	16.43	8.50903E-4
329.545	3.01964	0.01588
350.645	3.70145	0.0312
131.348	0.98425	0.00917
193.883	4.79508	0.02184
145.944	12.3839	0.00265
320.43	1.97186	0.01399
190.704	9.20631	0.01532
156.515	6.93985	0.0225
182.523	3.11691	0.01853
222.537	2.77914	0.01153
155.79	7.92784	0.02052
277.048	2.92488	0.00964
267.488	6.55074	0.00388
124.125	2.38956	0.01948
19.0435	2.19984	0.02572
128.914	3.16087	0.02203
181.611	6.00849	0.02203
227.973	10.2169	0.0052
28.023	2.87577	0.03564
99.9317	2.75405	0.02487
228.419	4.75551	0.01513
135.289	3.10577	0.02165
157.038	11.4181	0.00482
299.932	1.20583	0.00737
208.562	12.0543	0.00709
221.255	7.37142	0.01125
212.631	6.65554	0.01569
12.926	1.98189	0.02364
118.124	2.77673	0.02175
183.852	3.1421	0.01844
61.9121	4.61837	0.04387
206.502	8.63396	0.0139
77.8163	1.90059	0.02184
21.7521	4.55727	0.04727
142.213	6.59807	0.02108
128.66	2.02766	0.01777
206.984	2.58223	0.01295
142.853	0.87401	0.00823
350.195	8.11972	0.01834
29.2949	3.66734	0.04595
235.379	4.14308	0.01239
226.389	4.92762	0.01626
269.278	5.02484	0.00643
197.809	10.6988	0.01135
173.352	7.38577	0.02515
163.788	4.04531	0.0243
266.65	2.16759	0.00889
232.946	4.58958	0.01314
166.562	2.45271	0.01863
253.124	0.98172	0.00577
215.385	6.92677	0.01409
108.587	1.25842	0.01239
16.4859	3.71964	0.04264
171.315	5.87183	0.02288
152.227	3.80564	0.02439
164.72	8.61164	0.01815
175.804	5.48247	0.02212
9.53113	2.16742	0.02458
178.385	5.61779	0.0225
237.977	3.72254	0.01229
171.687	4.67243	0.02449
144.697	2.39278	0.01948
214.191	6.36774	0.01532
145.985	5.67961	0.02175
281.493	2.59594	0.01031
271.216	3.48201	0.01031
22.9214	4.01117	0.04538
16.728	10.0851	0.02855
168.73	8.91185	0.01891
165.5	10.1178	0.01182
213.024	1.3093	0.0087
108.774	6.1987	0.02231
196.047	6.56813	0.01948
135.423	11.129	0.00293
125.286	7.25444	0.01484
279.153	6.10495	0.00369
2.17686	3.61261	0.03451
189.261	12.8553	0.00756
268.595	6.02903	0.00397
330.033	1.35247	0.01097
227.565	8.83866	0.00567
212.223	4.11753	0.01863
240.168	6.04746	0.00823
173.393	7.52329	0.02364
197.15	2.82796	0.01418
85.065	5.27623	0.0364
172.251	6.73259	0.02279
241.204	5.45642	0.0087
170.977	4.79883	0.02487
163.202	2.92191	0.02052
137.746	2.02504	0.01711
224.066	5.0388	0.01768
44.3937	2.82151	0.03697
258.007	7.46743	0.00321
234.462	2.90567	0.01068
216.727	11.7081	0.00539
214.913	8.7789	0.00964
207.277	7.60073	0.0156
182.474	1.7116	0.01078
102.236	0.89648	0.00974
251.342	5.14717	0.00615
176.778	9.57847	0.01645
206.62	4.94718	0.02061
169.68	5.00836	0.02401
149.44	8.99759	0.01418
57.0568	4.71674	0.04567
71.8596	3.44115	0.03886
345.156	8.89979	0.01465
163.142	0.94634	0.00775
330.434	7.12369	0.00964
249.55	9.96997	0.00113
180.382	4.75011	0.02449
211.752	9.34727	0.00993
144.611	8.49373	0.01503
292.359	7.64717	0.00199
353.33	2.63561	0.02449
255.316	3.62277	0.00945
129.4	2.57765	0.01985
244.026	1.37376	0.00662
225.739	4.62801	0.01702
148.214	6.43253	0.02175
195.455	3.72352	0.01891
283.587	3.10037	0.00936
206.946	6.38238	0.01768
218.099	13.4804	0.00208
264.734	6.90079	0.0035
184.047	4.48674	0.02269
265.334	2.20603	0.00945
280.392	3.10143	0.00993
287.117	3.19193	0.00889
106.453	1.40879	0.01343
72.0309	2.05291	0.02411
145.993	2.11375	0.01825
310.333	1.46779	0.01031
108.864	1.33856	0.01286
274.93	3.93065	0.00945
7.28769	11.0672	0.01768
346.653	6.17284	0.02505
266.048	3.21654	0.00983
239.817	6.5085	0.00662
176.753	8.94436	0.01844
354.71	0.57244	0.00539
317.506	6.82854	0.00529
188.723	2.36648	0.0138
141.119	8.96297	0.01201
289.44	0.57088	0.00293
172.93	6.8605	0.02269
161.96	7.26024	0.02401
130.462	3.30193	0.02146
31.373	5.57575	0.05332
180.09	8.0539	0.02089
346.409	1.97646	0.01825
162.181	3.41493	0.02165
202.041	5.14731	0.02146
216.536	7.96114	0.01021
242.71	1.86478	0.00936
179.839	5.25141	0.02269
200.421	3.6606	0.01759
124.811	6.58247	0.01938
251.381	2.0829	0.00889
156.9	1.12461	0.0104
166.819	7.03593	0.02458
128.482	3.51132	0.02193
137.605	9.36194	0.00898
180.738	7.37894	0.02373
97.1738	7.69188	0.01513
88.6657	6.79962	0.02685
222.495	4.78147	0.01749
140.446	5.85949	0.02184
268.892	10.3675	1.8909E-4
118.822	2.27709	0.01863
201.274	6.60392	0.01881
152.7	10.3106	0.0086
217.493	4.85584	0.01853
157.147	6.19697	0.02279
197.886	5.22415	0.02222
192.503	10.1416	0.01333
359.479	8.12811	0.02572
132.829	6.30406	0.02127
226.559	2.1952	0.01144
154.356	6.75603	0.02288
83.4997	4.83917	0.03649
98.8733	2.53197	0.0226
239.693	6.00323	0.00851
203.307	5.14905	0.02156
339.244	7.08897	0.01655
186.307	5.95772	0.02279
238.199	4.0862	0.01229
95.7106	0.42433	0.00596
55.1351	3.89802	0.04463
219.057	4.75769	0.01844
355.668	1.39733	0.01276
93.337	3.49982	0.03262
154.687	0.86407	0.00737
23.7452	6.16027	0.05276
150.781	6.42217	0.02137
197.39	12.0787	0.00813
215.607	5.07634	0.02023
9.88361	8.73238	0.0329
312.583	5.66268	0.0087
204.639	5.89935	0.02014
75.3303	4.16809	0.04103
221.103	10.3241	0.00671
78.7566	4.45551	0.03876
188.67	11.6172	0.00804
155.967	6.94604	0.02241
107.237	4.31025	0.0295
80.1631	6.71602	0.03347
131.353	6.80594	0.01853
231.995	2.45148	0.00993
334.179	0.36352	0.00435
213.228	10.1708	0.00898
0.32068	5.65787	0.03744
193.422	10.2768	0.01257
170.942	6.63777	0.02326
206.503	8.70477	0.01333
224.29	4.39434	0.01655
203.932	13.4192	0.00529
228.209	4.13402	0.01437
202.443	2.10138	0.01276
5.80843	4.79786	0.04028
194.138	8.64291	0.01815
192.031	3.29174	0.0174
192.677	8.85019	0.01749
181.616	8.23661	0.02061
164.683	3.43651	0.02184
162.683	9.75204	0.0122
118.896	4.06307	0.02505
205.275	9.64189	0.01153
183.098	6.91344	0.02222
265.529	2.57283	0.01031
267.464	6.20219	0.00378
213.259	5.06194	0.01967
225	9.35974	0.00652
132.325	3.19804	0.02175
197.659	5.67171	0.02212
133.279	5.46605	0.02316
151.263	6.47658	0.02146
183.886	10.1249	0.0138
183.966	3.96784	0.02203
205.663	1.55988	0.00974
81.2019	9.73061	0.00983
209.283	2.74717	0.01229
238.512	7.81071	0.00444
175.907	12.1276	0.00671
207.517	10.7356	0.00898
191.487	4.02846	0.01948
126.731	6.95402	0.01721
163.734	4.40927	0.0242
235.886	1.58094	0.00813
296.893	4.61587	0.00737
165.474	6.35491	0.02487
188.716	10.6575	0.01153
166.226	4.47766	0.02364
202.651	8.85286	0.01484
173.699	6.82847	0.02279
222.556	2.45039	0.01135
208.629	2.62163	0.01295
69.1022	0.62143	0.00737
256.379	1.65848	0.00775
206.905	9.54048	0.01106
207.181	0.43904	0.00435
330.313	3.90027	0.01711
359.56	5.49961	0.03583
204.963	6.07777	0.02023
202.043	4.19077	0.02014
206.52	6.02819	0.01995
190.222	7.19702	0.02288
209.492	15.6437	5.67269E-4
79.8182	4.83673	0.03782
15.882	5.2458	0.04935
1.85885	5.20663	0.03753
342.121	1.82228	0.01645
333.304	4.13525	0.01759
28.023	2.87577	0.03564
26.0777	4.99456	0.05105
228.977	5.9182	0.01324
194.416	7.71631	0.01929
173.683	2.87803	0.01815
167.53	3.37291	0.02146
168.226	4.34531	0.02383
338.71	8.08189	0.01106
252.272	2.70395	0.00889
207.804	3.84251	0.01711
186.796	9.81172	0.01399
182.236	8.92624	0.01815
200.988	5.2458	0.02231
3.38601	10.9018	0.01673
184.604	8.81065	0.01759
225	5.03067	0.01711
187.965	8.30288	0.01844
153.71	3.9323	0.02458
98.3659	3.99024	0.03309
196.194	12.7173	0.00785
214.505	7.82622	0.0122
207.96	6.9791	0.01796
79.4051	3.89812	0.03933
252.897	0.57428	0.00407
220.905	3.24014	0.01295
173.393	14.7703	0.00265
27.1351	1.89777	0.02354
161.746	10.8815	0.0069
127.405	4.51798	0.02279
236.176	5.49919	0.01078
65.1851	8.50102	0.02638
155.653	6.70826	0.02288
2.80348	4.10046	0.03687
180.772	4.69765	0.0243
83.76	2.39871	0.02581
86.0438	2.26428	0.02316
163.715	6.85098	0.02411
228.635	4.1209	0.01399
189.794	10.4867	0.01144
165.534	10.2471	0.01078
196.922	4.93188	0.0226
202.125	3.98812	0.01853
229.731	2.17193	0.01125
154.053	8.7572	0.01796
110.832	4.86767	0.02827
214.131	3.80012	0.01541
328.314	1.00478	0.00917
156.845	10.8719	0.00709
345.645	5.06651	0.02468
126.049	2.06277	0.01891
108.475	4.76327	0.02836
190.399	10.8713	0.01021
187.886	5.61589	0.02269
229.279	8.80209	0.00586
167.492	9.60122	0.01494
203.703	2.36324	0.01314
223.564	10.1242	0.00652
274.148	7.04846	0.00331
243.695	3.12034	0.0104
167.678	14.2943	0.00274
170.961	4.70285	0.02439
100.818	5.06162	0.03101
129.046	2.32411	0.01891
84.3878	5.50472	0.03583
170.352	1.76344	0.01295
44.5427	6.54605	0.04652
175.792	7.049	0.02401
95.0039	2.29932	0.02222
198.06	1.53216	0.01002
193.742	1.19533	0.00879
195.7	8.81558	0.01702
186.849	8.14366	0.01863
153.221	10.121	0.00898
147.549	4.60324	0.02241
151.886	5.93595	0.02203
204.121	5.42417	0.02137
142.178	6.98874	0.02061
219.079	4.05212	0.01588
216.537	11.7055	0.00539
215.586	6.5028	0.01494
194.744	8.50273	0.01853
241.853	10.4988	0.00151
156.397	13.155	0.00312
222.563	4.21345	0.01673
343.056	3.07864	0.02364
235.545	5.26134	0.01125
8.74041	7.98832	0.0347
165.464	11.439	0.00605
187.761	6.72213	0.02156
207.082	5.44164	0.0208
96.0512	2.47323	0.02231
64.8469	1.34105	0.01475
131.088	2.77857	0.02042
253.567	5.44754	0.00492
320.625	1.98	0.01399
247.432	2.85771	0.00964
203.902	4.06409	0.01796
314.543	5.61304	0.00927
143.831	8.79977	0.01352
158.448	2.70107	0.02023
45.3611	7.10578	0.04519
182.787	8.03172	0.02061
241.39	1.19035	0.00652
176.424	0.16922	0.00321
132.894	2.03155	0.01796
356.9	0.58563	0.00577
143.542	9.69869	0.00823
214.157	5.75289	0.01938
185.241	4.73814	0.02326
356.769	6.55486	0.03356
217.361	10.2923	0.00747
232.509	4.2837	0.01248
218.769	6.94515	0.01257
237.111	9.42774	0.00312
250.451	1.32175	0.00662
155.749	3.62365	0.02373
351.706	4.68287	0.0294
233.361	9.44519	0.00407
217.675	6.90824	0.01399
53.3344	2.36868	0.03025
171.247	6.8672	0.02269
168.496	7.93894	0.02099
188.965	8.39928	0.01834
157.166	4.56978	0.02364
100.162	7.95705	0.0138
191.138	6.88523	0.02118
188.477	10.0959	0.01333
297.142	4.033	0.00889
255.619	1.69994	0.00794
74.7962	9.29765	0.01399
159.459	3.65219	0.02383
144.345	1.79274	0.01664
289.948	5.81675	0.00473
139.559	7.79458	0.01702
161.43	7.49407	0.02222
148.134	2.75918	0.02108
121.918	2.93484	0.02241
189.305	6.33222	0.02222
209.166	9.46509	0.01049
232.14	3.54297	0.01144
23.0211	6.66689	0.05228
260.355	4.34701	0.00794
348.592	4.8565	0.02647
149.967	1.77158	0.01579
158.331	2.54424	0.01957
144.991	5.97971	0.02165
182.944	5.2002	0.02212
183.371	5.99537	0.02297
255.86	7.08636	0.00407
196.594	5.4851	0.02222
32.4485	6.94469	0.05087
47.8156	5.92603	0.04831
217.454	8.1111	0.00936
176.57	12.351	0.007
113.694	3.7037	0.02704
165.496	9.39843	0.01494
133.441	9.37963	0.00728
186.45	3.66486	0.01985
274.016	5.57647	0.00425
211.607	5.15595	0.02052
135.884	4.35198	0.02212
190.221	2.71255	0.0139
136.821	5.16763	0.02269
347.585	9.77069	0.01399
163.301	6.39179	0.0242
181.309	1.8477	0.01182
227	5.43255	0.01551
178.66	5.41648	0.02288
152.176	6.87484	0.02269
216.697	1.39545	0.00898
219.14	5.70236	0.01749
171.083	10.2146	0.01229
218.877	10.0065	0.00728
243.708	1.97795	0.00898
180.919	7.63265	0.0225
281.434	4.79233	0.00766
218.991	7.70028	0.01002
101.743	7.6762	0.01409
220.926	2.62647	0.01163
223.315	3.55436	0.01276
208.671	3.21217	0.01371
159.73	11.8826	0.00416
190.018	7.76055	0.0208
214.39	12.1902	0.00482
199.061	7.33727	0.01957
63.1944	3.70994	0.04217
198.001	4.85019	0.02203
80.5677	6.63414	0.03441
277.08	3.33991	0.00974
133.933	2.40379	0.01929
351.42	2.82995	0.02581
177.057	6.78561	0.02279
188.167	13.8202	0.00539
177.203	9.73326	0.01551
191.414	5.70732	0.0225
165.907	4.15735	0.02392
358.685	3.22029	0.03016
170.169	2.96746	0.01929
202.668	4.79304	0.02156
174.314	9.90764	0.01494
136.586	4.31579	0.02193
91.302	1.85826	0.01891
229.301	6.07033	0.01257
214.788	6.56778	0.01484
213.088	4.73709	0.01948
290.614	1.22926	0.00662
171.462	4.19482	0.02383
313.137	1.83709	0.01144
159.411	4.26225	0.02364
171.912	4.05141	0.02392
110.425	5.38404	0.02609
151.904	7.41869	0.02193
187.574	3.84409	0.02089
176.589	6.38687	0.0242
223.946	6.08411	0.0138
211.639	6.29834	0.0156
269.818	3.32502	0.01012
196.868	7.56665	0.01985
352.6	8.19603	0.02033
229.01	4.05537	0.01333
169.502	3.36013	0.02146
184.815	6.24983	0.02316
199.889	6.05033	0.02127
28.0447	1.27971	0.01522
162.369	6.40184	0.02392
163.844	7.8905	0.02089
232.853	2.62203	0.01012
191.922	5.62068	0.0226
107.739	4.12268	0.02799
254.709	8.88567	0.00161
337.447	4.18325	0.02033
181.187	9.17475	0.01664
122.671	6.25724	0.02222
265.043	4.15331	0.01002
276.019	3.3222	0.00936
233.888	5.74906	0.01087
165.974	5.76637	0.02345
200.651	0.44896	0.00435
169.922	9.04849	0.01806
166.86	17.1804	8.50903E-4
196.078	12.5012	0.00832
1.59719	8.33157	0.02799
194.907	4.88267	0.02212
31.6005	5.70087	0.05313
213.574	2.90124	0.01239
116.913	5.4335	0.02449
224.857	6.001	0.01409
153.235	8.11002	0.01985
66.2505	1.15322	0.01295
171.315	5.87183	0.02288
323.865	0.8234	0.0069
262.516	6.48356	0.00435
163.009	1.19203	0.01031
183.302	6.04782	0.02307
178.571	4.23409	0.0226
139.923	4.00049	0.02335
235.404	4.62909	0.01276
163.858	11.0107	0.0069
219.358	5.54267	0.01815
313.346	2.84493	0.01172
163.192	6.93574	0.02354
208.271	4.1229	0.01872
97.3	1.32916	0.01229
165.232	3.80974	0.02401
22.6797	10.1017	0.02855
33.1329	3.0706	0.04065
103.408	7.23783	0.01579
161.41	8.64201	0.0174
326.638	3.07109	0.01588
166.884	4.46539	0.02326
187.907	4.60377	0.02146
211.731	6.76375	0.01607
164.002	7.8513	0.02137
264.6	2.13112	0.00927
175.787	4.7417	0.0243
358.105	11.4907	0.01068
154.248	4.32449	0.02373
156.174	12.1505	0.00369
115.414	2.11525	0.02004
173.626	7.98715	0.02033
208.267	3.65535	0.01617
199.735	6.03325	0.02108
208.997	8.122	0.0139
224.053	10.8391	0.00558
178.243	5.16409	0.02288
108.189	1.47773	0.01447
191.884	7.43209	0.02089
146.501	8.79744	0.01437
228.061	5.59098	0.01475
185.194	10.6097	0.01144
197.041	5.07854	0.02307
125.412	2.24061	0.01919
147.898	4.64786	0.02156
310.426	2.24633	0.01191
281.626	6.75696	0.00378
75.0019	3.50783	0.0399
206.745	6.02822	0.01967
139.334	2.65654	0.02033
292.506	3.18778	0.00908
171.838	14.1271	0.00407
200.101	7.00266	0.01976
170.566	3.47759	0.02193
192.425	13.5898	0.00567
184.419	1.61664	0.01012
88.5414	4.56148	0.03555
259.39	3.72648	0.01002
162.564	7.08089	0.0243
180.399	4.54955	0.02345
183.552	7.6675	0.02137
211.206	1.28349	0.0086
156.62	10.5337	0.00889
34.5293	2.99817	0.03895
220.815	1.53419	0.00908
175.872	5.13276	0.02269
338.166	6.98194	0.01626
220.95	5.07319	0.01796
49.9125	5.82233	0.04831
12.3708	2.90694	0.03375
185.618	9.73677	0.01409
180.602	7.03039	0.02288
171.06	10.664	0.01021
182.566	6.22346	0.02279
187.275	6.50179	0.02222
158.978	8.35675	0.01948
213.473	2.31574	0.01257
192.563	3.78508	0.01929
169.005	1.88176	0.0138
181.545	5.48033	0.02241
329.418	8.1536	0.00681
206.785	2.45944	0.01286
263.88	4.85154	0.0069
187.469	6.67497	0.02165
231.365	7.47265	0.00794
165.575	7.16076	0.02524
174.121	14.3253	0.00359
350.076	7.10464	0.02439
166.39	5.15874	0.02354
151.586	6.14468	0.02203
178.554	11.7098	0.00813
351.707	9.95241	0.01721
15.0476	5.3668	0.04926
183.326	11.0069	0.00955
180.217	2.22724	0.01503
136.628	5.7794	0.02108
330.368	8.64634	0.0069
26.8544	1.86938	0.02288
181.207	4.36041	0.02316
233.552	4.2464	0.0122
146.203	6.30017	0.02203
293.605	7.22269	0.00255
248.405	3.81441	0.01002
255.353	0.96009	0.00548
28.6442	8.58768	0.03961
19.3607	8.88347	0.03716
188.969	10.0343	0.01305
184.044	9.42848	0.01494
118.072	3.05056	0.02401
226.587	8.35531	0.00719
117.675	4.38625	0.02647
196.902	17.3977	3.78179E-4
195.389	7.91547	0.019
182.349	4.12013	0.02184
294.161	1.23788	0.00671
9.36075	11.7464	0.0138
186.232	1.84758	0.01144
176.775	3.00253	0.01806
201.972	3.30085	0.0156
207.224	6.16077	0.01806
185.651	11.042	0.00936
134.592	4.19482	0.02203
204.712	4.6711	0.02108
235.041	3.03958	0.01087
198.287	5.18053	0.02175
217.817	10.8767	0.00652
174.91	5.23509	0.02269
214.612	6.00233	0.01787
154.395	8.45104	0.01881
183.607	9.73039	0.01503
258.046	2.39527	0.01021
218.508	6.23201	0.01447
240.579	7.86482	0.00397
162.305	6.45949	0.02392
163.64	10.4179	0.00917
158.676	4.70249	0.02307
136.668	1.53822	0.01494
194.218	6.44636	0.02118
181.546	6.65242	0.02156
199.983	1.66792	0.01078
175.764	2.85781	0.01787
176.088	5.7239	0.02297
81.5068	6.0535	0.03385
128.185	4.96875	0.02279
260.538	4.10924	0.00964
143.155	9.576	0.00879
135	10.2256	0.00482
155.425	5.00259	0.02411
153.006	5.04645	0.0242
179.466	3.39904	0.0208
149.271	2.21035	0.01863
154.111	10.0083	0.01012
206.104	12.5421	0.007
156.006	9.68223	0.01172
173.607	11.4713	0.00719
279.462	3.46717	0.01012
155.301	8.84163	0.01721
137.021	6.9831	0.01872
348.826	4.3576	0.02827
103.232	2.90062	0.02562
160.871	7.44086	0.02222
172.23	10.4616	0.01153
150.659	5.7517	0.02222
162.29	7.39083	0.02354
198.176	14.2429	0.00321
270.38	7.94851	0.00132
189.002	5.39703	0.02269
23.0211	6.66689	0.05228
204.983	6.49801	0.01825
95.4718	4.28397	0.03413
112.286	2.78347	0.02279
244.756	6.75696	0.00529
288.77	2.854	0.00908
193.561	8.32829	0.01881
113.097	0.78033	0.0086
230.166	5.47087	0.01361
176.995	8.65691	0.01891
154.455	6.36436	0.02279
57.768	6.78834	0.04406
180.53	6.38638	0.02335
196.746	2.4912	0.01428
145.154	10.1608	0.00709
354.228	11.7552	0.00794
281.061	4.29139	0.00945
172.11	3.92157	0.02505
190.654	1.08481	0.00889
158.381	1.85075	0.0156
215.935	5.09732	0.02014
178.947	8.04469	0.02118
45.9963	1.71696	0.02042
207.183	7.44008	0.01645
243.185	6.50503	0.00567
211.15	5.01989	0.01995
302.905	0.85493	0.00624
218.393	4.60596	0.01881
156.634	9.47482	0.01314
181.986	9.44234	0.01607
151.112	10.9466	0.00558
190.161	8.05354	0.01995
114.531	5.72023	0.02345
56.5882	5.42488	0.04737
144.785	2.22224	0.01872
169.141	5.26653	0.02288
340.971	5.47121	0.01995
139.982	5.84393	0.02146
178.546	6.24034	0.02316
217.932	7.40072	0.01201
210.403	5.27482	0.02042
240.592	8.46972	0.00388
152.233	9.67461	0.01116
344.65	1.1165	0.01012
12.1302	1.90884	0.0225
215.958	7.02878	0.0138
207.556	7.64377	0.01569
209.218	6.11972	0.01834
205.631	8.68704	0.0139
138.49	3.08982	0.02108
148.771	5.8635	0.02193
206.455	7.36885	0.0174
178.419	3.44242	0.02137
230.91	5.79217	0.01248
73.6305	5.7978	0.03933
164.589	11.2011	0.007
90.4093	0.29556	0.00435
31.4203	4.65705	0.05077
180.725	6.67165	0.02175
159.312	3.16717	0.02118
318.901	4.88151	0.01078
132.704	6.89472	0.0191
230.596	7.41641	0.00794
202.267	4.34572	0.02033
36.1193	0.48349	0.00586
189.984	15.5859	0.0017
128.211	0.6314	0.00719
169.854	6.11224	0.02373
200.163	2.87863	0.01352
219.983	10.139	0.00709
225.826	8.2858	0.00709
153.486	5.2965	0.02345
40.909	3.96523	0.04708
352.143	4.16953	0.03035
156.537	7.50256	0.02184
212.189	5.92454	0.01825
264.395	11.9957	9.45448E-5
144.227	6.28382	0.02089
187.651	2.8543	0.01551
58.5052	1.75784	0.02175
160.338	5.20774	0.02316
204.702	5.22845	0.02165
208.616	11.3149	0.00766
210.074	12.2952	0.00615
163.202	7.01258	0.02392
275.377	1.80237	0.00766
192.155	7.7203	0.02023
166.51	7.78305	0.0225
203.176	10.8277	0.01031
200.134	8.21833	0.0173
127.034	7.37836	0.01447
274.704	1.67341	0.00709
198.337	2.34859	0.01399
161.742	8.65871	0.01777
236.592	1.18861	0.00671
175.211	7.83848	0.02108
234.728	3.71066	0.01153
200.791	11.065	0.00898
181.732	4.88946	0.02449
168.251	4.1832	0.02411
217.885	5.36306	0.01853
243.616	1.49643	0.00747
294.114	3.40005	0.00898
208.787	5.48	0.02061
185.461	4.10363	0.02118
200.241	3.60011	0.01749
157.828	7.57993	0.02175
310.117	1.49073	0.01012
75.9064	2.55754	0.03044
197.811	5.21086	0.02231
199.816	6.78804	0.01948
196.793	7.45339	0.02033
164.033	7.52072	0.02288
231.374	5.64776	0.0121
208.142	4.63265	0.02061
224.046	11.6602	0.00416
231.996	5.76024	0.01172
125.701	5.1733	0.02307
199.386	6.23283	0.01938
138.739	2.28883	0.01853
298.065	4.86859	0.007
165.899	4.5493	0.02411
60.0087	6.66653	0.04444
189.048	6.7124	0.02165
312.332	5.46876	0.00917
152.791	2.10079	0.0174
331.101	7.53559	0.01012
93.4508	4.20874	0.03451
216.814	9.51943	0.00804
115.714	4.0068	0.026
60.5277	6.32901	0.04519
196.1	4.83404	0.02288
226.074	6.77095	0.01021
153.81	7.6343	0.02127
133.925	5.1734	0.02335
116.231	5.66008	0.02364
243.435	3.25721	0.01097
138.834	8.59526	0.01305
183.916	9.12018	0.01607
145.528	6.8629	0.02184
146.056	2.64656	0.02089
108.344	4.22586	0.02808
229.16	4.93919	0.01475
123.189	5.68851	0.02316
62.3279	1.95469	0.02401
145.456	8.60015	0.01447
171.258	9.93204	0.01428
169.461	9.69522	0.01551
64.7849	4.60857	0.04311
174.136	3.9261	0.0243
342.692	4.75417	0.02203
163.813	11.5486	0.00567
219.541	10.827	0.00624
357.98	3.59429	0.03224
151.834	4.56187	0.02392
194.089	8.41249	0.01853
186.356	9.91562	0.01352
233.536	3.87188	0.01153
269.318	4.43365	0.00794
311.653	5.24114	0.00945
272.951	3.07574	0.00936
127.143	7.97165	0.01257
113.481	2.8081	0.02307
205.811	3.58796	0.0156
356.532	7.32842	0.02912
319.485	0.76366	0.00615
157.589	4.23605	0.02392
202.166	5.84715	0.02061
188.666	6.60614	0.02231
63.7072	12.9157	0.00217
202.025	3.51844	0.01636
192.347	5.66207	0.02231
190.571	7.70975	0.02089
207.64	8.55521	0.01418
123.821	3.84978	0.02297
106.928	0.50755	0.00747
215.443	9.66555	0.00832
155.153	8.18918	0.02004
177.701	3.00019	0.01815
22.0872	1.57203	0.01787
279.676	5.58951	0.00492
189.221	3.29367	0.0174
216.107	8.17875	0.01021
20.2458	5.70408	0.05181
142.838	7.88088	0.01711
161.703	4.16912	0.0243
215.149	6.32563	0.01465
350.749	5.18691	0.02893
161.447	8.09457	0.02004
172.649	10.643	0.01106
193.424	6.22907	0.02089
109.402	1.77939	0.01664
155.814	3.29781	0.02175
214.781	4.92216	0.01957
183.551	12.0988	0.00747
151.993	8.63197	0.01777
269.911	6.76612	0.0034
359.021	10.5043	0.01853
356.944	2.97033	0.0277
116.437	5.93191	0.02175
155.225	3.32492	0.02212
186.57	6.02456	0.02288
120.315	3.0532	0.02335
172.503	11.0831	0.00841
347.675	2.57149	0.02269
215.148	6.67413	0.01465
216.87	1.9	0.01125
170.008	11.254	0.0069
125.839	2.21745	0.01938
163.149	7.24614	0.02411
155.142	7.60824	0.02127
285.287	3.28283	0.0086
170.016	12.9686	0.00511
241.661	8.53892	0.00359
121.025	3.39968	0.02458
36.783	4.17789	0.04916
164.333	4.76883	0.02505
62.042	3.10707	0.03801
213.166	12.1558	0.00558
135.345	7.43418	0.01598
218.943	6.16151	0.01503
198.435	3.93879	0.01948
143.094	6.67956	0.02118
207.883	10.8791	0.00851
170.494	11.441	0.00615
353.459	5.65235	0.03196
311.812	2.81825	0.01191
169.74	5.98571	0.02307
218.515	5.88187	0.01711
91.9921	2.42925	0.02354
276.61	2.4759	0.01021
141.965	1.66179	0.01626
187.626	2.54529	0.01513
168.283	8.1606	0.0208
185.626	9.9066	0.01361
182.507	10.3755	0.01248
185.644	12.5587	0.00756
180.306	3.94783	0.02373
34.0689	5.31368	0.05427
352.729	3.58606	0.03025
209.758	5.93355	0.01844
332.241	0.90655	0.00785
182.674	8.8235	0.01844
154.938	8.99582	0.01541
177.395	10.2178	0.01276
143.932	4.37465	0.02269
153.003	6.88281	0.0226
182.49	3.88811	0.02316
239.335	7.9888	0.00425
246.471	2.35321	0.0086
184.44	7.90873	0.02061
170.998	11.6704	0.00633
203.221	3.48028	0.01607
246.132	7.82596	0.00312
160.216	9.07509	0.01484
161.367	10.6048	0.00832
236.073	2.83685	0.01125
196.105	7.30616	0.0208
349.337	2.56711	0.02326
213.26	4.29196	0.019
228.296	7.71103	0.00756
132.231	6.64317	0.01957
191.455	8.98226	0.0173
186.586	6.25852	0.02279
181.399	9.9463	0.01409
162.667	10.2394	0.00983
208.846	2.25351	0.01295
212.577	4.82264	0.01985
349.28	2.21307	0.0208
156.011	9.13885	0.01409
196.685	7.85688	0.01948
105.852	2.6664	0.02222
29.0546	4.9991	0.05181
172.051	4.73214	0.02458
243.639	7.96368	0.00369
209.141	3.13008	0.01343
165.894	14.6387	0.00236
182.846	7.44029	0.02316
223.323	4.53851	0.01787
165.964	9.27012	0.01579
198.614	3.20779	0.01607
192.535	11.235	0.00898
205.856	8.01145	0.0156
139.522	9.56117	0.00823
207.635	4.80168	0.02014
188.414	13.274	0.00756
179.133	12.552	0.00737
179.262	12.2877	0.00766
312.868	3.01004	0.01144
134.583	4.10526	0.02203
223.755	8.31526	0.00889
158.441	6.49197	0.02231
155.913	1.4742	0.01305
163.321	5.66384	0.02297
171.174	1.71981	0.0122
174.928	14.8041	0.00246
267.039	6.74345	0.00388
148.563	7.67035	0.02052
124.068	8.42284	0.00879
155.722	9.34477	0.01371
150.993	4.18813	0.02449
166.74	5.29221	0.02354
171.176	6.53737	0.02326
184.718	5.33809	0.02392
182.632	5.51582	0.02231
1.29356	3.27306	0.03224
119.111	4.70824	0.02704
164.883	8.82367	0.01759
193.446	9.44214	0.01513
188.044	13.8799	0.00548
138.424	6.99871	0.01957
129.017	6.87438	0.01777
208.682	8.81935	0.01239
280.267	4.32312	0.00927
152.938	8.16692	0.02014
22.9528	5.16987	0.05077
292.235	1.81316	0.00832
152.294	5.92551	0.02222
230.766	7.72691	0.00662
195.945	3.99597	0.02004
169.295	6.08027	0.02354
57.3247	1.81832	0.0225
116.476	6.06124	0.02099
141.87	6.23984	0.02184
238.546	4.65255	0.01172
52.7378	4.93378	0.04784
164.521	8.07225	0.02023
163.63	11.7937	0.00548
195.275	13.3822	0.00633
208.562	12.0543	0.00709
168.357	3.55652	0.02231
214.136	9.78136	0.0086
182.918	10.3684	0.01276
109.218	3.1747	0.02676
217.133	6.43473	0.01513
164.041	6.02731	0.02364
220.666	5.03761	0.01844
201.926	8.11295	0.01626
104.777	5.54564	0.02676
171.041	6.71075	0.02297
200.594	3.72113	0.01749
293.152	5.07419	0.00605
214.798	5.60444	0.01976
176.357	2.82404	0.01768
187.164	3.89373	0.02118
117.516	5.68909	0.02364
172.165	15.9506	0.00161
157.684	4.58686	0.02326
196.587	9.8354	0.0139
198.267	7.9811	0.01768
181.266	5.73307	0.0226
173.897	5.0637	0.02279
78.8089	2.49636	0.02732
201.246	7.07832	0.01834
237.056	3.82375	0.0122
179.699	8.03289	0.02108
284.508	4.04509	0.01012
152.113	5.93536	0.02203
174.418	7.48773	0.02354
118.704	8.21955	0.00983
181.546	13.6955	0.00567
206.941	5.03226	0.02042
254.592	4.1716	0.00889
260.584	10.7746	2.83634E-4
213.592	8.56612	0.01153
224.007	5.1658	0.0173
326.27	8.32605	0.00567
147.661	2.11138	0.01834
129.196	4.57644	0.02222
219.876	9.94435	0.00737
171.128	13.1406	0.00558
173.802	7.03948	0.02411
256.777	3.96855	0.00879
251.016	6.61948	0.00444
162.438	5.03757	0.02524
136.681	6.61587	0.02004
180.902	2.68144	0.01655
183.982	4.56045	0.0226
62.8865	8.38415	0.02997
358.698	2.32282	0.02193
20.556	1.71355	0.01891
166.3	16.5795	0.00161
64.3467	1.77989	0.02061
147.083	2.60286	0.02052
281.626	6.75696	0.00378
180	0.57	0.0052
88.4997	4.43485	0.03593
188.45	8.83591	0.01692
180.85	7.11523	0.02354
271.108	7.97093	0.00132
247.916	6.76641	0.00435
198.637	8.70011	0.01673
225.764	12.3165	0.00274
174.907	4.8748	0.02477
340.195	4.0501	0.02288
130.184	2.04486	0.01806
187.418	7.93026	0.01929
[truncated: 8,578 more rows]

## Sheet: Figure 3a
Electric field (kV mm-1)	Polarization (μC cm-2)	Electric field (kV mm-1)	Polarization (μC cm-2)	Electric field (kV mm-1)	Polarization (μC cm-2)	Electric field (kV mm-1)	Polarization (μC cm-2)	Electric field (kV mm-1)	Polarization (μC cm-2)	Electric field (kV mm-1)	Polarization (μC cm-2)	Electric field (kV mm-1)	Polarization (μC cm-2)	Electric field (kV mm-1)	Polarization (μC cm-2)	Electric field (kV mm-1)	Polarization (μC cm-2)	Electric field (kV mm-1)	Polarization (μC cm-2)	Electric field (kV mm-1)	Polarization (μC cm-2)	Electric field (kV mm-1)	Polarization (μC cm-2)	Electric field (kV mm-1)	Polarization (μC cm-2)	Electric field (kV mm-1)	Polarization (μC cm-2)	Electric field (kV mm-1)	Polarization (μC cm-2)	Electric field (kV mm-1)	Polarization (μC cm-2)	Electric field (kV mm-1)	Polarization (μC cm-2)	Electric field (kV mm-1)	Polarization (μC cm-2)
0.09918	0	0.05849	0	0.0356	0	0.07629	0	0.04832	0	0.07629	0	0.07121	0	0.05849	0	0.08647	0	0.07121	0	0.05341	0	0.02289	0	0.05849	0	0.05595	0	0.09918	0	0.05849	0	0.08138	0	0.05849	0
0.05341	0.0037	-0.00254	0.00739	0.12207	0.0211	0.10427	0.02158	0.10681	0.03612	0.07629	0.02777	0.12207	0.03636	0.09155	0.03898	0.12716	0.0633	0.09918	0.04375	0.12207	0.05841	0.1297	0.04387	0.17293	0.06818	0.15767	0.095	0.16785	0.09012	0.15767	0.095	0.19836	0.11694	0.17802	0.08761
0.05086	0.01156	0.10173	0.01943	0.08901	0.03862	0.13224	0.04398	0.15513	0.06461	0.1653	0.06175	0.19073	0.0857	0.20345	0.11455	0.20091	0.11205	0.19073	0.09012	0.24923	0.13398	0.28737	0.095	0.27466	0.12182	0.31789	0.17296	0.31281	0.14125	0.35095	0.16569	0.37384	0.22648	0.37384	0.24114
0.08138	0.03075	0.09918	0.03957	0.14496	0.06341	0.15767	0.07128	0.20599	0.10049	0.25686	0.09965	0.22888	0.14304	0.28229	0.15341	0.28737	0.17534	0.32552	0.17284	0.34587	0.19978	0.40181	0.17058	0.45013	0.2266	0.40436	0.2533	0.46539	0.27035	0.47811	0.27774	0.5544	0.29717	0.52389	0.32148
0.09664	0.03707	0.14242	0.05877	0.20599	0.08594	0.2416	0.10144	0.31281	0.14376	0.31535	0.14018	0.34332	0.18238	0.37384	0.17296	0.41199	0.22159	0.42725	0.23137	0.46285	0.29478	0.53406	0.24114	0.54423	0.29967	0.59255	0.37024	0.63578	0.34103	0.65613	0.38251	0.71716	0.41899	0.74005	0.46524
0.12461	0.04542	0.15767	0.0745	0.20854	0.11252	0.2772	0.12778	0.33569	0.18595	0.34841	0.17749	0.40944	0.23494	0.44759	0.23387	0.50608	0.28012	0.53914	0.29955	0.62815	0.34103	0.62815	0.3483	0.68665	0.39467	0.70699	0.39944	0.83415	0.45797	0.84178	0.45308	0.8901	0.54069	0.9435	0.54558
0.1475	0.05722	0.18311	0.08606	0.2594	0.14006	0.31789	0.15162	0.36112	0.21575	0.40436	0.20991	0.49591	0.28429	0.56458	0.25819	0.62561	0.34103	0.65104	0.38728	0.72988	0.38728	0.75022	0.39467	0.82906	0.48228	0.8901	0.49444	0.91553	0.53592	0.97148	0.58706	1.09609	0.68206	1.13169	0.66013
0.13479	0.06902	0.23905	0.10668	0.31026	0.15925	0.36112	0.17201	0.44505	0.25652	0.50863	0.24734	0.56966	0.33638	0.65358	0.33126	0.70445	0.39455	0.74768	0.46273	0.83923	0.50183	0.91553	0.4141	0.95876	0.55786	1.00962	0.58944	1.10626	0.62604	1.1851	0.66752	1.25122	0.75752	1.29445	0.75263
0.18819	0.08427	0.26449	0.12635	0.35858	0.18309	0.43233	0.1974	0.50863	0.29049	0.56966	0.28393	0.68665	0.38335	0.73751	0.39467	0.80872	0.49444	0.87992	0.50422	0.93842	0.52615	1.05031	0.58944	1.13678	0.6699	1.1851	0.67956	1.24613	0.73809	1.32751	0.8015	1.36312	0.89877	1.52842	0.90366
0.22888	0.09631	0.29246	0.14113	0.38147	0.2049	0.46031	0.22851	0.55695	0.33591	0.62052	0.32172	0.73242	0.43079	0.81126	0.44819	0.91553	0.51149	0.98928	0.54558	1.0554	0.60411	1.14441	0.6382	1.22579	0.75752	1.32497	0.78922	1.44196	0.84036	1.50553	0.90377	1.59963	1.00605	1.69627	1.02548
0.23142	0.11181	0.30772	0.16199	0.40944	0.23006	0.46285	0.24746	0.6307	0.37643	0.70699	0.35915	0.81635	0.48634	0.92061	0.49933	1.00199	0.59672	1.08083	0.63081	1.16221	0.67956	1.30717	0.6699	1.37075	0.81843	1.49282	0.86956	1.60472	0.96457	1.72933	1.01332	1.74713	1.13514	1.84631	1.1181
0.23905	0.12146	0.35095	0.17105	0.44759	0.25211	0.54169	0.28167	0.65358	0.40647	0.81126	0.39253	0.85958	0.53974	0.95622	0.52865	1.08592	0.62604	1.18256	0.72092	1.28937	0.76002	1.43433	0.74786	1.5564	0.92571	1.61997	0.96707	1.74459	1.07185	1.84123	1.09128	1.93024	1.22275	2.08028	1.20821
0.26957	0.12957	0.39927	0.19203	0.5188	0.27523	0.65613	0.30694	0.75277	0.44116	0.82397	0.43234	0.96639	0.58742	1.09863	0.55047	1.19019	0.71854	1.29445	0.78922	1.44958	0.81604	1.51571	0.84775	1.65558	0.97923	1.79036	1.06684	1.87937	1.14241	2.03451	1.23014	2.16675	1.31299	2.23796	1.35435
0.27466	0.14304	0.37638	0.20896	0.54169	0.30229	0.65867	0.32589	0.81889	0.4805	0.90535	0.46846	1.06303	0.63951	1.14695	0.64308	1.2792	0.75513	1.40889	0.79411	1.50299	0.90377	1.66066	0.9232	1.80308	1.04741	1.92006	1.15457	2.05485	1.22526	2.19472	1.31299	2.30153	1.44935	2.42615	1.44447
0.29246	0.15413	0.41962	0.22684	0.57475	0.32661	0.69427	0.34461	0.85958	0.52341	0.97656	0.50338	1.15204	0.68814	1.26648	0.67479	1.34277	0.84036	1.54368	0.91581	1.65558	0.97434	1.82088	1.00116	1.92261	1.1473	2.07265	1.25935	2.24813	1.35685	2.37528	1.43481	2.48718	1.55413	2.60162	1.55163
0.32298	0.16736	0.51117	0.25175	0.64341	0.35295	0.74768	0.37679	0.91044	0.55809	1.0732	0.54689	1.22325	0.74369	1.34277	0.74297	1.51316	0.86468	1.60217	1.01332	1.78782	1.03036	1.91752	1.09616	2.08282	1.27401	2.24559	1.31048	2.38291	1.4689	2.50244	1.54686	2.67029	1.66367	2.79744	1.71243
0.36112	0.16891	0.5188	0.26355	0.7019	0.36737	0.82397	0.4023	1.00708	0.59743	1.19527	0.58551	1.32751	0.79018	1.40889	0.799	1.62252	0.94263	1.74713	1.04741	1.91498	1.12298	2.03705	1.16435	2.23541	1.32515	2.36003	1.40787	2.54567	1.54686	2.69572	1.6564	2.85339	1.79277	3.01615	1.80493
0.34587	0.19346	0.56458	0.28906	0.67139	0.38216	0.82143	0.4259	1.01217	0.64046	1.20544	0.62652	1.33769	0.84048	1.52842	0.85013	1.71407	1.00116	1.85394	1.10093	2.02179	1.18866	2.18201	1.23265	2.34222	1.42742	2.4999	1.52481	2.68555	1.66618	2.85085	1.74902	3.01361	1.91221	3.15348	1.93414
0.39673	0.1974	0.5544	0.30527	0.72988	0.41339	0.95876	0.4507	1.11389	0.67932	1.24613	0.65846	1.43178	0.89162	1.59454	0.8915	1.83105	1.10105	1.97093	1.16673	2.1286	1.23992	2.32442	1.35197	2.4821	1.51026	2.69063	1.63209	2.82288	1.77095	3.04159	1.89766	3.19417	2.05346	3.37474	2.07539
0.40944	0.20943	0.61544	0.32422	0.78583	0.43556	0.93333	0.47728	1.16475	0.71496	1.30208	0.69804	1.54877	0.94549	1.6861	0.96469	1.88446	1.15707	2.08537	1.21787	2.22524	1.34219	2.38546	1.37628	2.64994	1.58584	2.81779	1.70516	3.02124	1.88789	3.2196	1.99505	3.37474	2.15084	3.56293	2.18494
0.40436	0.22267	0.62307	0.34556	0.82906	0.46381	1.01471	0.49969	1.21053	0.75775	1.41144	0.73892	1.61489	0.98829	1.76493	1.02309	1.96838	1.19355	2.21507	1.31287	2.35494	1.39822	2.58636	1.47129	2.77201	1.71731	2.97038	1.83425	3.17891	1.99255	3.3493	2.12903	3.54258	2.30437	3.75875	2.32869
0.43233	0.23375	0.63578	0.35808	0.82652	0.48789	1.03251	0.524	1.25376	0.78648	1.48265	0.77969	1.66321	1.0436	1.86157	1.0523	2.0752	1.27639	2.26339	1.3714	2.51516	1.47617	2.66774	1.54686	2.91697	1.788	3.11025	1.89266	3.32387	2.10221	3.49681	2.19972	3.71806	2.41392	3.92914	2.43347
0.44505	0.24162	0.68665	0.3719	0.86721	0.50851	1.10881	0.55392	1.32751	0.83368	1.51316	0.82248	1.75985	1.10105	2.00399	1.12048	2.17692	1.31776	2.39309	1.51026	2.6296	1.54197	2.82288	1.61254	3.07465	1.86596	3.28064	1.98766	3.479	2.22892	3.72823	2.35551	3.91134	2.53085	4.12496	2.52597
0.5188	0.26391	0.72734	0.39455	0.92061	0.53211	1.14695	0.5786	1.3682	0.86611	1.58437	0.86372	1.85394	1.15147	2.01925	1.18139	2.31679	1.37867	2.52787	1.51265	2.69826	1.63697	2.95766	1.71982	3.19926	1.94141	3.37219	2.09971	3.63922	2.27755	3.84521	2.43347	4.06392	2.65756	4.31569	2.66245
0.54932	0.27285	0.71716	0.41911	0.98674	0.55082	1.2029	0.60661	1.45976	0.90914	1.71916	0.90079	1.89718	1.19426	2.13114	1.22287	2.39054	1.43719	2.6474	1.58333	2.85594	1.72947	3.08482	1.78073	3.31879	2.05107	3.56801	2.17766	3.83504	2.4262	4.03595	2.58449	4.30044	2.75018	4.52932	2.8037
0.53151	0.28465	0.74259	0.43305	1.03505	0.57586	1.23851	0.62795	1.49282	0.94669	1.74459	0.94216	2.02942	1.2522	2.20998	1.26674	2.51516	1.49072	2.73387	1.65879	2.9424	1.77823	3.24249	1.82448	3.47646	2.10948	3.71297	2.28244	3.98763	2.52609	4.17328	2.69654	4.43522	2.88416	4.74294	2.92791
0.53914	0.29597	0.81635	0.45224	1.06812	0.59528	1.29954	0.66168	1.55385	0.97911	1.82597	0.98316	2.07011	1.30119	2.33714	1.33242	2.59145	1.54924	2.80253	1.72697	3.10516	1.83663	3.32387	1.95357	3.58836	2.24108	3.83504	2.41154	4.14022	2.62836	4.36147	2.76973	4.60307	3.0303	4.9057	3.01802
0.57475	0.30849	0.85958	0.47167	1.0732	0.61758	1.34277	0.6879	1.56403	1.02214	1.86412	1.02786	2.16166	1.35399	2.4236	1.42504	2.66012	1.63685	2.91697	1.84879	3.17128	1.93652	3.47646	2.03892	3.74858	2.31653	3.9978	2.45778	4.30044	2.77939	4.50134	2.92314	4.80652	3.16428	5.08626	3.16905
0.59001	0.32029	0.91298	0.49301	1.16221	0.64118	1.42161	0.71246	1.71153	1.06052	1.97601	1.07411	2.21507	1.40584	2.50244	1.46151	2.80507	1.70265	3.07719	1.87323	3.36711	2.02664	3.62396	2.12903	3.87573	2.42131	4.15548	2.59177	4.43268	2.85734	4.68445	3.04246	4.97437	3.2836	5.22614	3.30065
0.60018	0.33793	0.86721	0.50779	1.16984	0.66526	1.45467	0.73904	1.72424	1.09759	2.01416	1.11762	2.31171	1.46139	2.60162	1.52731	2.87628	1.7489	3.14077	1.93652	3.43577	2.09971	3.69263	2.20937	3.98763	2.50415	4.29789	2.6795	4.58781	2.96212	4.86755	3.17155	5.13458	3.39803	5.44484	3.4444
0.65613	0.34759	0.92061	0.52925	1.25885	0.68969	1.49536	0.77397	1.80054	1.1411	2.08537	1.15421	2.36766	1.51301	2.68555	1.5639	2.95258	1.82197	3.26029	2.02664	3.54767	2.1729	3.8503	2.28494	4.13513	2.58938	4.47083	2.8037	4.70479	3.07655	5.02523	3.27395	5.32532	3.55156	5.62795	3.53452
0.60272	0.352	0.9613	0.54224	1.2207	0.70519	1.57166	0.79661	1.8336	1.17114	2.13877	1.19903	2.45921	1.56212	2.76947	1.62482	3.08228	1.8805	3.35185	2.08993	3.67483	2.26778	3.99526	2.35062	4.26483	2.72587	4.56492	2.95962	4.8879	3.21053	5.2007	3.35679	5.50079	3.63441	5.79071	3.6977
0.65104	0.36845	0.98674	0.55547	1.297	0.73022	1.63523	0.81938	1.92769	1.21214	2.2583	1.24194	2.52024	1.61528	2.83559	1.67345	3.2018	1.94379	3.51715	2.12164	3.83504	2.31904	4.13767	2.46279	4.46065	2.81109	4.75057	3.03269	5.05575	3.31531	5.36855	3.55407	5.71187	3.77804	6.01451	3.79759
0.69173	0.37929	1.00962	0.58027	1.34277	0.75251	1.63015	0.85133	1.9989	1.25732	2.30408	1.28009	2.65249	1.67154	2.93732	1.72947	3.26284	2.02664	3.58073	2.25562	3.91897	2.41404	4.24194	2.50904	4.58527	2.92064	4.90061	3.08382	5.22105	3.38349	5.5186	3.63441	5.84412	3.89987	6.16709	3.95351
0.67647	0.39002	1.0198	0.5929	1.37838	0.7742	1.67847	0.8828	2.03705	1.29201	2.3702	1.32968	2.71606	1.72065	3.04667	1.76607	3.33913	2.05835	3.685	2.2946	4.00798	2.49927	4.3335	2.63325	4.68953	3.01326	5.04303	3.22508	5.35075	3.53941	5.69407	3.78305	6.05265	4.06555	6.30442	4.09965
0.73751	0.40337	1.06557	0.60864	1.41652	0.80019	1.77765	0.9126	2.10317	1.33409	2.42869	1.37223	2.77964	1.77453	3.10516	1.83914	3.46629	2.11926	3.78927	2.37256	4.14276	2.587	4.50134	2.70393	4.87518	3.0961	5.16001	3.30303	5.52114	3.62225	5.85429	3.8926	6.1849	4.14101	6.54348	4.15078
0.71971	0.41565	1.09863	0.62723	1.45213	0.81938	1.8158	0.94132	2.1642	1.36842	2.52279	1.41502	2.84576	1.83103	3.21198	1.93414	3.54513	2.17278	3.93168	2.4554	4.26483	2.66007	4.61833	2.81598	4.97182	3.18371	5.31514	3.43701	5.69407	3.78293	6.04757	3.99499	6.38835	4.31647	6.71895	4.35056
0.7782	0.4259	1.11643	0.6469	1.51062	0.84787	1.86157	0.96469	2.19727	1.41169	2.56348	1.45555	2.91697	1.88706	3.29081	1.96334	3.63922	2.28733	4.0156	2.53813	4.3335	2.7112	4.74803	2.9061	5.19816	3.31042	5.46519	3.51986	5.83394	3.88532	6.20524	4.14113	6.56637	4.45284	6.91477	4.45522
0.76803	0.44366	1.15204	0.66168	1.52334	0.86885	1.90989	0.99544	2.31425	1.45233	2.63214	1.49715	3.00344	1.94391	3.40525	2.01698	3.75112	2.31403	4.12242	2.5771	4.51152	2.83779	4.90061	2.96701	5.25157	3.40054	5.59743	3.65634	5.99416	3.96566	6.39089	4.23851	6.74184	4.58682	7.1462	4.59659
0.77566	0.45046	1.20544	0.68016	1.58691	0.89019	1.93787	1.02536	2.3524	1.49822	2.71352	1.53959	3.11025	1.99374	3.44594	2.1046	3.8503	2.37744	4.24194	2.66484	4.63613	2.91575	4.99725	3.08144	5.39144	3.49065	5.77799	3.73668	6.14166	4.0851	6.53076	4.36761	6.93003	4.70375	7.2759	4.74273
0.80363	0.46154	1.23596	0.69756	1.60726	0.91105	2.01162	1.05802	2.42615	1.54447	2.81779	1.58608	3.184	2.05668	3.59344	2.16312	3.93422	2.44801	4.32332	2.74041	4.80143	2.98644	5.11678	3.17406	5.52114	3.59054	5.93058	3.856	6.3324	4.20681	6.69861	4.4967	7.08008	4.83773	7.49461	4.85716
0.84432	0.47287	1.24613	0.7121	1.62506	0.93596	2.02688	1.08663	2.44395	1.585	2.82033	1.62374	3.20435	2.11318	3.64685	2.24108	4.0156	2.54063	4.43268	2.8037	4.83958	3.03519	5.21088	3.22758	5.67118	3.68066	6.0552	3.99487	6.47481	4.34818	6.85883	4.61125	7.31913	4.94489	7.665	5.01069
0.85195	0.48669	1.27665	0.72414	1.67592	0.96492	2.11589	1.1175	2.52533	1.61814	2.93223	1.67214	3.31116	2.1729	3.76892	2.28983	4.12496	2.58449	4.58272	2.91086	4.94893	3.16917	5.38381	3.33724	5.82886	3.82441	6.21796	4.07533	6.6452	4.44556	7.01396	4.75501	7.47426	5.10569	7.84556	5.13251
0.86212	0.50136	1.26902	0.74476	1.75476	0.98781	2.15149	1.14849	2.57365	1.66713	2.98055	1.7166	3.40525	2.22427	3.84013	2.31653	4.28263	2.66972	4.67936	2.97416	5.09898	3.23735	5.54911	3.40793	5.94584	3.90726	6.32222	4.16783	6.80542	4.56977	7.18689	4.8841	7.63194	5.24695	8.0541	5.30059
0.9257	0.50994	1.35549	0.76324	1.78019	1.01284	2.20235	1.17722	2.65249	1.70623	3.08736	1.7557	3.46629	2.28137	3.9444	2.40915	4.33095	2.74041	4.76074	3.04246	5.21342	3.29087	5.64067	3.51259	6.07554	4.00464	6.52822	4.29942	6.97581	4.68182	7.37	5.02047	7.80487	5.36388	8.20923	5.42479
0.8901	0.52233	1.39364	0.77838	1.79036	1.03084	2.23033	1.21167	2.683	1.75117	3.15857	1.79789	3.59599	2.34276	3.97491	2.47245	4.43268	2.76234	4.88281	3.11064	5.31769	3.40304	5.77799	3.58566	6.22559	4.10704	6.65029	4.40408	7.11314	4.79875	7.57853	5.12036	7.96763	5.49297	8.40251	5.549
0.95367	0.54069	1.43178	0.79292	1.87683	1.0573	2.24559	1.24016	2.7415	1.79634	3.20689	1.84021	3.65194	2.40569	4.11479	2.49927	4.53695	2.85734	5.00488	3.18371	5.47028	3.45906	5.94584	3.70021	6.36546	4.23124	6.82831	4.5259	7.28861	4.9133	7.69806	5.23479	8.12785	5.63911	8.60087	5.71469
0.94604	0.54141	1.42924	0.81235	1.86157	1.07578	2.32951	1.269	2.8127	1.83687	3.29844	1.89063	3.69008	2.45778	4.17074	2.58449	4.61324	2.93041	5.09644	3.22996	5.55674	3.56623	6.01451	3.77566	6.50279	4.34818	6.95801	4.65261	7.37254	5.04967	7.88116	5.40048	8.3135	5.79264	8.79669	5.83162
0.99436	0.5538	1.48519	0.83249	1.92006	1.0989	2.41089	1.3019	2.87882	1.88801	3.35185	1.93259	3.80707	2.51798	4.2572	2.64052	4.73277	2.98393	5.19562	3.33474	5.73476	3.64418	6.14166	3.86828	6.6452	4.42125	7.10297	4.72568	7.61159	5.1666	8.04138	5.49786	8.48389	5.89253	9.00269	5.98992
0.97148	0.56823	1.48519	0.85049	1.92261	1.1175	2.47701	1.33111	2.9246	1.92663	3.38236	1.97073	3.90879	2.58068	4.32587	2.69905	4.85738	3.057	5.31769	3.40781	5.77291	3.72691	6.28662	3.96078	6.76727	4.4967	7.22758	4.86205	7.70823	5.30547	8.19651	5.63435	8.67716	6.06299	9.17053	6.07765
1.00708	0.57705	1.49536	0.87004	1.9811	1.1448	2.47447	1.35352	3.01107	1.97526	3.45357	2.01567	3.9622	2.6367	4.42759	2.7745	4.92859	3.11303	5.40924	3.47849	5.9433	3.81464	6.43667	4.06317	6.93766	4.61852	7.4234	4.91569	7.9244	5.40286	8.38725	5.75366	8.88824	6.18481	9.36381	6.24322
1.01217	0.59528	1.55131	0.89424	2.03959	1.1734	2.54059	1.38737	3.01107	2.01663	3.5731	2.06311	4.07664	2.68808	4.54712	2.8403	5.02268	3.1886	5.52368	3.54417	6.00179	3.90237	6.57654	4.16306	7.02667	4.74523	7.5709	5.0399	8.00578	5.53934	8.53475	5.89015	9.04338	6.32118	9.57743	6.37482
1.0554	0.60685	1.54622	0.90306	2.09554	1.19176	2.61943	1.41884	3.11534	2.05644	3.63159	2.10889	4.12496	2.75078	4.66156	2.89632	5.13204	3.32008	5.62795	3.6685	6.13912	3.98521	6.65792	4.25318	7.19198	4.80364	7.67517	5.1666	8.2372	5.644	8.69751	5.98265	9.23411	6.45516	9.73256	6.51368
1.04777	0.61245	1.60217	0.91414	2.0752	1.21608	2.66266	1.44542	3.15094	2.10257	3.66211	2.15168	4.15039	2.80633	4.71751	2.96701	5.23631	3.34451	5.76528	3.72202	6.27899	4.0851	6.80542	4.36272	7.28099	4.9133	7.82522	5.25422	8.33893	5.79264	8.93402	6.14106	9.42485	6.65005	9.91567	6.66471
1.09863	0.63045	1.66321	0.93965	2.17438	1.23336	2.71352	1.47665	3.21198	2.14953	3.75875	2.19709	4.29026	2.86676	4.80398	3.02053	5.3304	3.39565	5.87718	3.78782	6.40615	4.13374	6.95546	4.4042	7.47426	5.04967	7.99052	5.3907	8.50932	5.90958	9.07644	6.29686	9.59015	6.75483	10.0962	6.80108
1.11643	0.63903	1.67338	0.95586	2.17692	1.25327	2.75675	1.51253	3.26792	2.19352	3.78927	2.2468	4.35384	2.92231	4.87773	3.06439	5.47282	3.48577	5.95347	3.856	6.52059	4.2409	7.05719	4.50159	7.57599	5.14467	8.13039	5.48809	8.68225	6.03378	9.21122	6.38459	9.74019	6.89119	10.3378	6.93744
1.14187	0.65357	1.6861	0.97303	2.24559	1.27294	2.79744	1.5341	3.35693	2.23381	3.91388	2.29222	4.45557	2.9825	5.00997	3.15701	5.52114	3.54906	6.0908	3.94612	6.61214	4.35783	7.20215	4.59909	7.71332	5.2299	8.30332	5.58309	8.78398	6.1264	9.37653	6.55517	9.97416	7.02517	10.4701	7.08608
1.14441	0.6668	1.70135	0.99222	2.26084	1.29845	2.84576	1.56533	3.38491	2.27398	3.9444	2.34156	4.49626	3.04377	5.06083	3.22758	5.61778	3.62952	6.22559	4.0168	6.7393	4.41874	7.27081	4.71841	7.87099	5.34195	8.42285	5.71218	8.98997	6.26515	9.52911	6.7013	10.0962	7.1762	10.6303	7.23711
1.16984	0.67718	1.74459	1.01392	2.30662	1.32157	2.89408	1.59442	3.43577	2.31749	4.01052	2.38591	4.59798	3.09884	5.16764	3.2544	5.69916	3.72691	6.27899	4.10453	6.88934	4.48693	7.4412	4.80126	7.98289	5.44184	8.60341	5.84128	9.14001	6.39186	9.67662	6.80119	10.292	7.31745	10.8414	7.39302
1.21816	0.68969	1.78528	1.03406	2.36257	1.34386	2.91189	1.62756	3.49935	2.36755	4.07664	2.43383	4.65393	3.15773	5.22614	3.31769	5.81868	3.77077	6.39343	4.16783	6.96564	4.59421	7.55056	4.8841	8.14311	5.55389	8.7026	5.93878	9.32566	6.52096	9.88007	6.90585	10.4777	7.44178	11.0601	7.51723
1.23596	0.70411	1.80054	1.04956	2.388	1.37318	3.03904	1.66296	3.61633	2.40987	4.2038	2.479	4.75057	3.21387	5.32277	3.38838	5.91787	3.82441	6.51805	4.2701	7.11823	4.70625	7.68026	4.96683	8.27789	5.65628	8.88824	6.05321	9.44773	6.65255	10.0632	7.07154	10.6405	7.56837	11.2534	7.63905
1.23596	0.71937	1.8158	1.0672	2.41089	1.39583	3.02633	1.69395	3.63159	2.4529	4.21397	2.53383	4.85992	3.2743	5.41687	3.46145	6.02468	3.8926	6.56891	4.30908	7.20215	4.77444	7.80741	5.09115	8.43048	5.739	9.04338	6.17265	9.60032	6.74755	10.1802	7.22745	10.821	7.74621	11.439	7.79735
1.26139	0.7214	1.85903	1.08246	2.47701	1.41276	3.10008	1.71898	3.71043	2.49223	4.29789	2.58008	4.92096	3.32783	5.5186	3.52474	6.15438	3.9876	6.70115	4.38215	7.31913	4.84262	7.94729	5.1082	8.56781	5.85844	9.15527	6.27731	9.78851	6.89119	10.3633	7.35166	10.9914	7.86553	11.6068	7.93622
1.24868	0.73344	1.86157	1.10117	2.52279	1.43457	3.10516	1.75343	3.74349	2.54254	4.35638	2.62359	5.02014	3.39005	5.6076	3.61248	6.1849	4.04601	6.77999	4.47226	7.46155	4.93762	8.1075	5.27138	8.70005	5.94129	9.31549	6.4064	9.95127	7.03006	10.5438	7.48326	11.1796	8.00202	11.8027	8.0994
1.33006	0.75108	1.94295	1.12131	2.57111	1.45817	3.15348	1.78681	3.81724	2.58509	4.43014	2.67437	5.11932	3.45179	5.72205	3.64418	6.33748	4.16294	6.94529	4.55761	7.61414	5.05456	8.2372	5.37127	8.80686	6.09958	9.44265	6.52334	10.1217	7.09347	10.7524	7.59769	11.3678	8.15054	12.0341	8.18463
1.25885	0.75704	1.94041	1.1436	2.59145	1.48332	3.23995	1.81947	3.90116	2.62908	4.51152	2.73338	5.11932	3.51247	5.77037	3.71236	6.42395	4.17999	7.0343	4.63068	7.71586	5.12036	8.35927	5.41752	8.95945	6.19459	9.59015	6.6038	10.2514	7.25666	10.8948	7.70247	11.5636	8.2602	12.1434	8.37714
1.29445	0.7754	1.99382	1.1653	2.6652	1.5105	3.26538	1.85582	3.92151	2.67008	4.57764	2.77784	5.22359	3.56313	5.87209	3.79759	6.5155	4.23851	7.1462	4.70375	7.83793	5.21536	8.43048	5.55639	9.11713	6.29197	9.75291	6.68414	10.404	7.34916	11.055	7.86565	11.734	8.37714	12.3342	8.5135
1.34277	0.78088	1.97347	1.18127	2.68809	1.52624	3.33405	1.88813	3.96474	2.70822	4.63867	2.82635	5.28208	3.61784	5.93313	3.87805	6.59943	4.35783	7.25555	4.78898	7.90151	5.33706	8.57798	5.62946	9.2392	6.41868	9.88261	6.80596	10.5591	7.47098	11.2661	7.98008	11.9019	8.53544	12.5707	8.66453
1.39109	0.7959	2.00144	1.20189	2.73641	1.55163	3.34422	1.91829	4.04612	2.75006	4.7226	2.88285	5.41941	3.67863	6.03994	3.8926	6.68335	4.42113	7.39034	4.83773	8.03375	5.4199	8.73057	5.74639	9.34601	6.5088	10.0276	6.90335	10.7371	7.60007	11.4136	8.14088	12.0646	8.66942	12.7436	8.79124
1.37583	0.80639	2.05231	1.21942	2.73387	1.57427	3.42814	1.95178	4.07664	2.79107	4.76837	2.93006	5.45247	3.73764	6.09589	3.98033	6.7927	4.47477	7.47681	4.92534	8.1838	5.49297	8.87807	5.83401	9.50877	6.60142	10.17	7.02279	10.8973	7.75837	11.5636	8.28953	12.2477	8.81556	12.9039	8.92272
1.41907	0.81747	2.10571	1.24028	2.79744	1.58894	3.45612	1.98933	4.16056	2.83672	4.82941	2.98536	5.53385	3.78996	6.23322	4.03873	6.90715	4.56	7.61414	5.02285	8.28552	5.58071	8.96962	5.9339	9.6283	6.68414	10.3556	7.17131	11.0525	7.86803	11.7188	8.421	12.4232	8.98851	13.12	9.0884
1.41144	0.83368	2.1464	1.25208	2.7949	1.61552	3.51715	2.02747	4.20634	2.87832	4.85738	3.03424	5.62795	3.84444	6.30697	4.13374	6.99615	4.65989	7.70823	5.10808	8.37962	5.67809	9.05863	6.02401	9.80886	6.81574	10.493	7.29552	11.205	8.01906	11.8713	8.52816	12.6317	9.11284	13.2777	9.26375
1.4445	0.84596	2.16675	1.27043	2.86357	1.64258	3.58073	2.05918	4.29789	2.92231	5.03031	3.08442	5.72713	3.9094	6.40106	4.19226	7.1284	4.69648	7.80996	5.18115	8.5144	5.7756	9.27734	6.13129	9.91313	6.91312	10.6176	7.4028	11.3551	8.13111	12.0875	8.65976	12.7894	9.2833	13.4786	9.41239
1.4445	0.858	2.16675	1.28331	2.89663	1.66296	3.64685	2.09804	4.31569	2.96534	5.06083	3.12817	5.75002	3.96769	6.4977	4.26533	7.19961	4.79875	7.88879	5.23717	8.59578	5.84616	9.34855	6.24572	10.0555	7.00336	10.7905	7.50257	11.528	8.26759	12.2376	8.78158	12.9395	9.36852	13.6642	9.51717
1.46484	0.86813	2.23541	1.29952	2.95003	1.69514	3.66465	2.12963	4.37164	2.99681	5.16001	3.18562	5.80851	4.01501	6.57399	4.3092	7.26064	4.83046	7.99561	5.32729	8.7382	5.9339	9.50368	6.33345	10.2107	7.18359	10.9355	7.63416	11.6959	8.36009	12.38	8.93988	13.1505	9.51955	13.888	9.67546
1.51062	0.88506	2.24559	1.31966	3.00598	1.72065	3.74095	2.16849	4.43268	3.04866	5.17782	3.23187	5.9255	4.08272	6.66046	4.38716	7.38271	4.91319	8.11005	5.4199	8.89333	6.03378	9.63084	6.4163	10.3124	7.25904	11.116	7.72678	11.8001	8.4868	12.5427	9.07625	13.3311	9.68274	14.0559	9.79478
1.52842	0.89519	2.2761	1.33432	3.04413	1.74652	3.76638	2.2046	4.50897	3.09264	5.26428	3.2786	6.03739	4.1416	6.7571	4.46023	7.49715	5.01069	8.21686	5.47104	8.97471	6.12152	9.73002	6.50391	10.4472	7.38814	11.2966	7.83883	11.9985	8.60123	12.7309	9.21511	13.4455	9.8216	14.2187	9.99456
1.50045	0.90818	2.27102	1.35375	3.08736	1.77334	3.82487	2.23762	4.56492	3.13341	5.29734	3.32675	6.07554	4.19989	6.85374	4.47727	7.5709	5.07649	8.35164	5.55627	9.08661	6.21402	9.85209	6.60869	10.6405	7.48564	11.3907	7.96053	12.1511	8.77181	12.8886	9.33205	13.6693	9.9824	14.4196	10.1066
1.54368	0.91033	2.34731	1.37247	3.11279	1.79932	3.89099	2.27696	4.62341	3.17155	5.39398	3.38671	6.15946	4.2496	6.95292	4.55272	7.665	5.13978	8.4788	5.66105	9.22902	6.28959	10.0072	6.71346	10.7473	7.58553	11.5433	8.06531	12.2884	8.83022	13.0869	9.47819	13.8372	10.0945	14.6205	10.2431
1.57166	0.92237	2.36511	1.38916	3.14331	1.82591	3.91134	2.30986	4.67682	3.21602	5.47536	3.43737	6.26373	4.3117	7.00633	4.60386	7.77435	5.20308	8.56527	5.70002	9.35109	6.40164	10.081	6.80108	10.9024	7.69269	11.6781	8.19929	12.469	9.01784	13.2217	9.59024	13.9999	10.2261	14.7858	10.4038
1.63523	0.93918	2.38546	1.40739	3.18654	1.85201	3.97237	2.33954	4.76837	3.26346	5.52368	3.48898	6.33748	4.3719	7.10297	4.72819	7.91931	5.30297	8.69751	5.81696	9.45282	6.48448	10.2564	6.91801	11.0245	7.79496	11.8459	8.2968	12.6216	9.125	13.3921	9.73161	14.2059	10.3867	14.9536	10.5403
1.63778	0.95074	2.45667	1.42313	3.20943	1.87609	4.00289	2.37399	4.81923	3.30422	5.57454	3.53273	6.42395	4.42697	7.15637	4.79637	7.99815	5.33956	8.78652	5.8973	9.56217	6.56971	10.3455	7.03495	11.1516	7.92895	11.9807	8.45748	12.7818	9.25409	13.5625	9.85093	14.3534	10.5013	15.1367	10.7181
1.65304	0.96099	2.4821	1.44423	3.25521	1.91173	4.02578	2.40987	4.89299	3.34559	5.67627	3.59042	6.50533	4.48597	7.29879	4.86217	8.05664	5.43933	8.86536	6.00935	9.71985	6.65982	10.5235	7.11779	11.2991	8.04588	12.1485	8.54283	12.9674	9.3783	13.7126	9.98979	14.5314	10.6523	15.3732	10.8617
1.63015	0.96981	2.4821	1.45627	3.28318	1.93605	4.10461	2.44622	4.89044	3.38778	5.77291	3.6443	6.51805	4.54152	7.34711	4.89626	8.18634	5.51002	9.00523	6.06049	9.77834	6.75483	10.6379	7.22745	11.4543	8.12145	12.291	8.6451	13.0666	9.46841	13.9008	10.1238	14.7171	10.7936	15.5309	10.9885
1.68101	0.98555	2.5355	1.47474	3.31879	1.95738	4.18599	2.48627	4.98962	3.42962	5.8136	3.68757	6.663	4.60374	7.46409	4.95717	8.25246	5.5515	9.10187	6.13606	9.95636	6.84005	10.788	7.30779	11.5763	8.2602	12.4563	8.72055	13.2523	9.63899	14.0584	10.2893	14.8595	10.9446	15.714	11.1322
1.67338	1.00176	2.55839	1.48928	3.37728	1.98265	4.19871	2.52144	5.05575	3.47313	5.89244	3.74205	6.67826	4.65834	7.50478	5.06183	8.36436	5.63673	9.17816	6.1897	10.0377	6.93756	10.8872	7.47348	11.7137	8.36498	12.5351	8.85704	13.382	9.71695	14.2339	10.3966	15.0528	11.0664	15.8869	11.3197
1.74967	1.01094	2.52787	1.51336	3.40525	2.0152	4.30044	2.56173	5.07863	3.51688	5.93821	3.79128	6.78762	4.71996	7.64974	5.08138	8.45083	5.72434	9.34092	6.34072	10.1623	7.01301	11.0474	7.4978	11.8408	8.42827	12.7436	8.9959	13.5244	9.85331	14.4094	10.5403	15.2308	11.1833	16.0599	11.4196
1.77002	1.02667	2.59145	1.52659	3.4612	2.04583	4.30298	2.58831	5.15747	3.5611	5.99416	3.84432	6.87663	4.78147	7.72858	5.18615	8.53729	5.82912	9.40704	6.40402	10.2641	7.13484	11.1491	7.64394	12.0137	8.58419	12.8301	9.09818	13.7024	9.98491	14.5594	10.6597	15.4317	11.3612	16.2404	11.5974
1.77256	1.03716	2.63214	1.55186	3.48663	2.06919	4.37164	2.62395	5.22359	3.60711	6.09843	3.89641	6.95038	4.8419	7.78961	5.26411	8.67208	5.84128	9.54692	6.48436	10.4217	7.22257	11.2864	7.71701	12.146	8.68896	13.0158	9.2492	13.8397	10.1115	14.74	10.8107	15.5741	11.5122	16.4744	11.763
1.77002	1.04896	2.62705	1.56641	3.48155	2.09995	4.40216	2.66519	5.29226	3.64216	6.13912	3.94755	7.02159	4.89328	7.90151	5.31274	8.76363	5.94117	9.65881	6.55993	10.5235	7.29802	11.378	7.83156	12.2986	8.76454	13.1098	9.31012	13.9948	10.2553	14.9002	10.9398	15.7649	11.6681	16.6651	11.9019
1.80817	1.06374	2.7415	1.58655	3.61379	2.12677	4.44285	2.70143	5.31769	3.6859	6.20778	3.9957	7.10042	4.95443	7.99561	5.35661	8.8501	6.03378	9.758	6.63789	10.6405	7.41984	11.5687	7.94361	12.4359	8.90329	13.3209	9.43432	14.2034	10.3551	15.0935	11.0908	15.9276	11.7947	16.8304	12.0407
1.81325	1.07626	2.71352	1.60813	3.59853	2.15824	4.50643	2.73898	5.41687	3.73215	6.32222	4.04982	7.15637	5.01462	8.07444	5.42479	8.9798	6.08242	9.86735	6.74255	10.7346	7.48802	11.6806	8.01668	12.5631	9.00318	13.443	9.56103	14.3356	10.5062	15.241	11.159	16.0878	11.9093	16.9779	12.1943
1.84123	1.08806	2.73387	1.62982	3.65448	2.17981	4.54203	2.77164	5.49316	3.77816	6.37309	4.10537	7.20215	5.07363	8.16854	5.52468	9.07898	6.13606	9.99705	6.79619	10.8668	7.5928	11.7976	8.11168	12.6699	9.15182	13.5651	9.72171	14.4704	10.6182	15.4317	11.3369	16.3218	12.0748	17.189	12.3428
1.84123	1.09771	2.77456	1.64377	3.67483	2.21033	4.5929	2.80048	5.49571	3.81774	6.44684	4.14661	7.34711	5.13096	8.24992	5.59286	9.15527	6.22129	10.0937	6.90824	11.0016	7.69508	11.8637	8.20668	12.8174	9.23466	13.7253	9.80217	14.6357	10.7181	15.5512	11.4489	16.51	12.1992	17.4154	12.4866
1.84886	1.11369	2.79744	1.66081	3.69517	2.2344	4.63104	2.83922	5.58217	3.85993	6.47736	4.20323	7.41323	5.1914	8.32876	5.63435	9.27734	6.29686	10.2056	6.99108	11.1644	7.79008	12.0621	8.34305	12.9878	9.33932	13.8829	9.91661	14.8493	10.9032	15.775	11.5755	16.6321	12.3283	17.5934	12.6521
1.88955	1.12394	2.80762	1.67726	3.76892	2.26361	4.71242	2.87689	5.61778	3.9069	6.55365	4.25747	7.50478	5.24575	8.39233	5.74639	9.34347	6.38459	10.2819	7.07142	11.2457	7.87781	12.1638	8.44294	13.0869	9.43683	14.0584	10.0384	14.9689	10.9739	15.8971	11.6973	16.8508	12.4695	17.7892	12.8276
1.91498	1.13848	2.90426	1.70277	3.85539	2.28995	4.77091	2.91349	5.71442	3.94695	6.65792	4.30717	7.60396	5.30643	8.51949	5.78287	9.47062	6.42834	10.4243	7.16893	11.378	7.95577	12.3062	8.52816	13.2701	9.59024	14.2009	10.1651	15.1189	11.0932	16.0904	11.8558	17.0085	12.6278	17.952	12.9275
1.93024	1.1473	2.86865	1.71874	3.85793	2.31796	4.81923	2.95211	5.75511	3.99117	6.69352	4.35414	7.64974	5.35804	8.61359	5.87298	9.55963	6.53311	10.5006	7.22006	11.4594	8.07759	12.4334	8.65726	13.3667	9.68524	14.3661	10.2966	15.2741	11.2296	16.2252	11.9751	17.1661	12.7569	18.1605	13.093
1.95313	1.1628	2.93732	1.74163	3.86047	2.34645	4.85992	2.98524	5.80597	4.02765	6.74438	4.40647	7.75146	5.4199	8.68479	5.93878	9.65627	6.58914	10.6659	7.30779	11.5789	8.12872	12.5427	8.73033	13.5091	9.7632	14.4933	10.3843	15.4648	11.3465	16.3778	12.131	17.3798	12.8958	18.3462	13.266
1.95313	1.1709	2.9424	1.7576	3.95711	2.37399	4.85484	3.01254	5.85938	4.0714	6.84102	4.46154	7.78453	5.47748	8.79161	6.01436	9.72748	6.67925	10.7168	7.41007	11.7213	8.24566	12.6826	8.82056	13.6312	9.88013	14.6205	10.4988	15.5767	11.5049	16.571	12.2528	17.5476	13.0687	18.5165	13.4
2.01416	1.18735	2.97801	1.77954	3.95966	2.39878	4.98962	3.05069	5.90769	4.11192	6.91477	4.51708	7.89388	5.52909	8.90096	6.05822	9.86735	6.73289	10.8592	7.45882	11.8612	8.32838	12.825	8.93499	13.7761	10.0092	14.7858	10.6012	15.7318	11.6121	16.7313	12.3916	17.7053	13.1686	18.6996	13.5802
2.01416	1.1982	3.01107	1.80135	3.9622	2.41916	4.96928	3.08847	5.97636	4.15865	6.97581	4.57847	7.96763	5.58071	8.94419	6.17265	9.95382	6.82539	10.9583	7.54405	11.9756	8.44532	12.9395	9.02272	13.9338	10.1164	14.9256	10.6913	15.9124	11.7534	16.8686	12.5134	17.8909	13.3561	18.8955	13.6948
2.03451	1.20857	3.05939	1.82519	4.03086	2.44753	5.0532	3.12733	6.06537	4.20013	7.03939	4.62568	8.04392	5.63947	9.04846	6.23356	10.0632	6.93744	11.0575	7.65848	12.0723	8.54771	13.0259	9.13477	14.0457	10.2309	15.0299	10.8398	16.0599	11.8752	17.0568	12.6839	18.0817	13.4779	19.076	13.875
2.05485	1.22478	3.11025	1.83949	4.09953	2.47447	5.10406	3.15856	6.09589	4.23351	7.11314	4.68492	8.12276	5.69848	9.12984	6.27493	10.1446	6.99835	11.1542	7.76087	12.1384	8.62317	13.1861	9.22727	14.1881	10.343	15.1723	10.9299	16.243	11.9896	17.2424	12.7984	18.2419	13.607	19.2693	14.0407
2.08028	1.23706	3.12297	1.86035	4.1275	2.50201	5.17527	3.19682	6.19761	4.27582	7.17672	4.73796	8.21177	5.75712	9.25191	6.3505	10.259	7.07881	11.2712	7.77542	12.3037	8.72794	13.3235	9.31262	14.3483	10.4599	15.3758	11.0883	16.3803	12.1261	17.4027	12.9275	18.4581	13.7265	19.4728	14.16
2.09045	1.24957	3.12805	1.87931	4.17837	2.53181	5.18545	3.23378	6.19253	4.31981	7.2759	4.79399	8.25755	5.80385	9.27734	6.38459	10.3378	7.14449	11.3831	7.89962	12.4257	8.81567	13.4684	9.43432	14.4653	10.4989	15.4546	11.1614	16.5532	12.2478	17.5578	13.0907	18.5827	13.8653	19.633	14.3208
2.10317	1.26185	3.14077	1.90362	4.2216	2.5591	5.23122	3.26572	6.29425	4.3564	7.32931	4.84715	8.38216	5.86488	9.45536	6.51607	10.4141	7.18836	11.5	7.98008	12.5453	8.92284	13.5905	9.54637	14.6205	10.6767	15.6377	11.2856	16.6829	12.377	17.7282	13.2125	18.8014	13.9944	19.8059	14.4475
2.15658	1.27365	3.17128	1.92282	4.23686	2.58223	5.2592	3.30256	6.34766	4.39776	7.38271	4.90043	8.43557	5.92579	9.45028	6.56482	10.5591	7.29802	11.5916	8.05804	12.6445	9.04466	13.6846	9.66092	14.7527	10.7741	15.7954	11.4294	16.8762	12.4671	17.896	13.3319	18.9234	14.1502	19.9788	14.618
2.16166	1.28343	3.24504	1.94809	4.26483	2.60798	5.31514	3.34535	6.37563	4.43364	7.459	4.95669	8.51186	5.97347	9.60286	6.59653	10.6278	7.34677	11.7238	8.14088	12.7869	9.0884	13.7965	9.73161	14.8748	10.8691	15.9225	11.5414	16.9754	12.6278	18.0588	13.4732	19.1345	14.294	20.2128	14.7763
2.1464	1.29404	3.23741	1.97026	4.33095	2.63897	5.34058	3.38838	6.45192	4.47811	7.52513	5.01427	8.60087	6.032	9.64864	6.67687	10.7498	7.43438	11.7925	8.20168	12.8733	9.23216	13.9414	9.86797	15.0375	11.0202	16.0751	11.6656	17.1534	12.7009	18.1961	13.5974	19.2973	14.4621	20.3857	14.9688
2.19218	1.31203	3.29336	1.98814	4.34367	2.6665	5.41178	3.42032	6.4977	4.51994	7.63194	5.07208	8.68479	6.091	9.74782	6.80847	10.8617	7.50018	11.9222	8.29429	13.0183	9.30034	14.1118	9.95809	15.1774	11.0566	16.2481	11.7655	17.3645	12.8422	18.3996	13.746	19.46	14.6082	20.5841	15.0589
2.22524	1.32181	3.31879	2.01126	4.37673	2.68784	5.47282	3.45299	6.54856	4.55773	7.67263	5.12727	8.76363	6.15239	9.84955	6.8596	10.8795	7.58791	12.0239	8.39657	13.1302	9.39296	14.2237	10.0823	15.2919	11.2004	16.3574	11.8727	17.4764	12.9713	18.5928	13.8556	19.6635	14.713	20.7469	15.2416
2.27356	1.33432	3.35693	2.02902	4.44539	2.72181	5.54403	3.49232	6.62231	4.60029	7.74384	5.17972	8.87299	6.20031	9.94873	6.94245	11.055	7.65848	12.1511	8.47703	13.2141	9.50501	14.3433	10.1992	15.4597	11.332	16.5456	12.009	17.6544	13.0809	18.7302	13.9921	19.8364	14.847	20.9274	15.3366
2.22778	1.3528	3.38491	2.04762	4.44285	2.74756	5.52877	3.52963	6.69352	4.64248	7.83285	5.23479	8.91113	6.25907	10.0276	7.00813	11.1415	7.71701	12.235	8.54271	13.3921	9.57081	14.4526	10.2967	15.5716	11.4025	16.6931	12.1309	17.8223	13.2125	18.954	14.165	20.0246	15.0078	21.1105	15.5412
2.31171	1.36484	3.37982	2.0624	4.50643	2.77784	5.61269	3.57445	6.75201	4.67276	7.88371	5.28783	8.98997	6.31998	10.1242	7.04961	11.2381	7.8169	12.3901	8.65726	13.4557	9.65842	14.5849	10.3503	15.6911	11.5293	16.8126	12.2625	17.9443	13.3343	19.0531	14.2648	20.1772	15.1539	21.286	15.6971
2.31425	1.37616	3.42814	2.08374	4.56492	2.80442	5.66864	3.61665	6.7749	4.71674	7.93966	5.3367	9.06118	6.37482	10.2056	7.14699	11.2813	7.91917	12.4741	8.73033	13.5701	9.77047	14.6866	10.4794	15.8335	11.6437	16.9449	12.3283	18.1096	13.4756	19.1599	14.3842	20.3807	15.2855	21.4767	15.8749
2.33205	1.3919	3.4434	2.10316	4.59544	2.82945	5.75511	3.65801	6.87154	4.76097	8.01341	5.39571	9.13239	6.4213	10.2768	7.19086	11.4365	7.97758	12.5326	8.79362	13.7202	9.83626	14.8214	10.5939	15.9785	11.7631	17.1204	12.5011	18.2622	13.5949	19.3914	14.5547	20.5536	15.4316	21.7031	16.004
2.34477	1.40465	3.49681	2.12009	4.60815	2.85401	5.76782	3.70223	6.8868	4.79732	8.0363	5.45328	9.20359	6.47566	10.3709	7.29564	11.528	8.03849	12.6394	8.89113	13.8346	9.94343	14.9663	10.7254	16.1082	11.8509	17.2552	12.6059	18.4123	13.7289	19.5643	14.6912	20.7265	15.5778	21.8811	16.1648
2.39054	1.41836	3.50952	2.14107	4.6641	2.88249	5.83649	3.73442	6.9987	4.84035	8.12531	5.51193	9.30532	6.54265	10.4599	7.35166	11.5967	8.14088	12.7869	8.93976	13.9389	10.0531	15.1138	10.7839	16.2125	11.9482	17.4204	12.7716	18.5293	13.8507	19.7601	14.7788	20.902	15.7093	22.054	16.3499
2.39054	1.42682	3.52987	2.16098	4.67936	2.91516	5.85429	3.77864	7.03939	4.87707	8.22703	5.55794	9.36635	6.59581	10.5743	7.40041	11.7391	8.20179	12.9064	9.04215	14.0737	10.1602	15.2537	10.9081	16.3701	12.0505	17.5883	12.847	18.7378	13.9652	19.9076	14.9128	21.0393	15.9041	22.2549	16.4547
2.41597	1.44125	3.59344	2.18386	4.76583	2.94269	5.91532	3.81476	7.09025	4.92177	8.29061	5.61444	9.47825	6.64886	10.6354	7.47837	11.7976	8.30156	12.9801	9.13465	14.1627	10.2235	15.3758	11.0225	16.5507	12.1943	17.7205	12.9567	18.898	14.0992	20.0857	15.0395	21.2657	15.9919	22.4381	16.6544
2.42106	1.45817	3.58073	2.20127	4.78363	2.9707	5.98907	3.8585	7.15637	4.96003	8.35673	5.66879	9.50623	6.71036	10.7218	7.52951	11.8917	8.34054	13.1251	9.22966	14.3102	10.3308	15.5106	11.1346	16.6779	12.2869	17.8604	13.1271	19.0455	14.2064	20.2408	15.1978	21.4564	16.1404	22.6059	16.7811
2.45412	1.46735	3.61125	2.22487	4.82432	2.99776	6.01705	3.89808	7.21486	5.00139	8.42285	5.7241	9.62067	6.76782	10.7956	7.61473	12.001	8.41361	13.2116	9.315	14.417	10.4672	15.6174	11.2321	16.8076	12.4233	18.0003	13.2221	19.193	14.3404	20.4112	15.3464	21.5963	16.2744	22.7992	16.9419
2.46684	1.47891	3.64939	2.24132	4.84975	3.02553	6.1086	3.93622	7.26318	5.04264	8.47371	5.77572	9.69696	6.8273	10.8821	7.67565	12.1206	8.47703	13.3133	9.39284	14.5314	10.5354	15.7801	11.3149	16.9551	12.5061	18.1554	13.3148	19.3532	14.4743	20.5587	15.4731	21.7921	16.406	23.0204	17.0929
2.46938	1.48821	3.70534	2.25383	4.91079	3.04961	6.11877	3.9721	7.33185	5.08269	8.56781	5.82614	9.78851	6.87546	11.0016	7.78281	12.2147	8.56953	13.4379	9.47819	14.6611	10.5987	15.8259	11.4319	17.0873	12.5962	18.2953	13.4487	19.5567	14.6034	20.7621	15.6265	21.9599	16.5717	23.173	17.2829
2.45921	1.50144	3.7384	2.27553	4.93876	3.08287	6.17218	4.0087	7.39543	5.12548	8.59578	5.88216	9.84192	6.93303	11.0728	7.83645	12.2986	8.63294	13.5498	9.58535	14.773	10.7254	16.0014	11.5706	17.2094	12.74	18.4377	13.5461	19.6813	14.713	20.8817	15.7507	22.1329	16.7227	23.3714	17.4436
2.52279	1.51456	3.78164	2.29388	4.99217	3.11207	6.24339	4.0522	7.48444	5.16506	8.70514	5.94188	9.93347	6.9974	11.1745	7.91679	12.4029	8.7376	13.677	9.63887	14.8748	10.818	16.1591	11.6291	17.367	12.8568	18.5801	13.6607	19.783	14.8518	21.0724	15.892	22.3185	16.8371	23.5392	17.585
2.5533	1.52946	3.76383	2.31844	5.03031	3.14259	6.26628	4.09249	7.50732	5.20832	8.75854	5.9861	10.0276	7.0539	11.2584	7.9777	12.5046	8.81317	13.7533	9.71444	15.0146	10.9008	16.276	11.7388	17.4967	12.9811	18.7581	13.8068	19.9687	14.9468	21.2326	16.026	22.4711	17.0052	23.7478	17.7457
2.54313	1.54209	3.7969	2.33477	5.09644	3.17084	6.35529	4.12909	7.57599	5.25159	8.83738	6.03772	10.1039	7.10778	11.3958	8.03611	12.5961	8.88135	13.888	9.81922	15.1418	10.9812	16.3803	11.8605	17.6315	13.0834	18.9056	13.9042	20.1823	15.0833	21.4564	16.138	22.728	17.1075	23.9614	17.9137
2.55585	1.55461	3.84267	2.35289	5.10915	3.20791	6.38326	4.17331	7.61414	5.28747	8.87807	6.0947	10.1446	7.16773	11.4009	8.12872	12.7106	8.96169	13.9847	9.90933	15.2079	11.1005	16.4846	11.9921	17.7943	13.2027	19.0506	14.0236	20.312	15.2027	21.5937	16.2915	22.8475	17.278	24.1369	18.0794
2.60162	1.56688	3.85539	2.37995	5.16256	3.23032	6.42141	4.20609	7.73112	5.33372	8.95437	6.14345	10.2641	7.22972	11.528	8.14815	12.7919	9.04215	14.0991	9.99707	15.3707	11.1785	16.6906	12.053	17.9189	13.2881	19.1701	14.143	20.4748	15.339	21.7158	16.4255	23.0306	17.4169	24.3098	18.1987
2.60671	1.58012	3.86556	2.39246	5.1829	3.26131	6.50279	4.23923	7.75655	5.37497	9.05863	6.19625	10.3404	7.29278	11.6094	8.24566	12.881	9.11272	14.1729	10.092	15.4928	11.2711	16.7643	12.1626	18.0486	13.4001	19.3405	14.2867	20.6324	15.5022	21.9015	16.557	23.229	17.546	24.4776	18.3742
2.63977	1.59394	3.90625	2.41332	5.23631	3.28682	6.50024	4.28321	7.8125	5.41228	9.10695	6.25454	10.4065	7.34046	11.6984	8.27975	12.9903	9.18591	14.3178	10.1895	15.5691	11.3661	16.8915	12.282	18.1885	13.5122	19.5007	14.4207	20.8232	15.6119	22.0795	16.6398	23.3993	17.7068	24.6913	18.5495
2.64486	1.60252	3.9622	2.43085	5.23376	3.31662	6.54856	4.3179	7.85828	5.45388	9.14764	6.29769	10.4828	7.40196	11.7874	8.3918	13.1048	9.30273	14.3789	10.2553	15.714	11.4586	17.0364	12.3819	18.3309	13.6072	19.6431	14.4816	20.9071	15.7458	22.2473	16.7885	23.5265	17.8481	24.8108	18.6933
2.6652	1.61254	4.01306	2.44944	5.28971	3.35	6.59943	4.36093	7.90914	5.4925	9.23157	6.35479	10.5743	7.46609	11.8586	8.41862	13.1811	9.32955	14.5137	10.3429	15.8513	11.5561	17.1026	12.472	18.4224	13.7118	19.7627	14.5888	21.0648	15.836	22.4457	16.9274	23.7656	17.9625	25.0778	18.8663
2.70844	1.62827	3.9978	2.47137	5.34566	3.37682	6.66555	4.38847	7.96254	5.53601	9.29515	6.40688	10.6074	7.51556	11.9578	8.53794	13.2497	9.42944	14.6205	10.4208	15.9404	11.6778	17.2526	12.5572	18.6183	13.8385	19.9432	14.7349	21.2377	15.9578	22.5627	17.0759	23.8902	18.1233	25.2126	18.9929
2.72115	1.64353	4.05629	2.48878	5.38635	3.409	6.70115	4.42602	8.04392	5.57796	9.40196	6.46124	10.7168	7.57325	12.057	8.60862	13.3769	9.5366	14.7222	10.5305	16.07	11.7461	17.4154	12.6669	18.7759	13.9652	20.1009	14.8787	21.4462	16.082	22.7025	17.2391	24.0885	18.2986	25.4186	19.1756
2.72115	1.65628	4.04612	2.51512	5.43213	3.4363	6.75964	4.47048	8.10496	5.61611	9.4401	6.51058	10.7803	7.63416	12.1536	8.64999	13.5167	9.60239	14.8392	10.5865	16.182	11.8288	17.5501	12.8057	18.865	14.0164	20.2128	15.0248	21.5632	16.2257	22.8856	17.3536	24.2971	18.423	25.5585	19.3096
2.74913	1.66963	4.08427	2.5336	5.47282	3.46455	6.79016	4.50421	8.20414	5.6645	9.4986	6.56244	10.8821	7.69686	12.2274	8.72794	13.6007	9.70467	14.9765	10.6717	16.3015	11.9604	17.6366	12.8861	19.0252	14.1503	20.3756	15.1051	21.7438	16.367	23.0688	17.4876	24.4369	18.574	25.7772	19.4582
2.7415	1.67309	4.12242	2.5566	5.49825	3.48982	6.83848	4.54569	8.19906	5.70038	9.53929	6.61822	10.9711	7.74359	12.324	8.82056	13.6515	9.7632	15.0579	10.7912	16.4108	12.036	17.7638	12.9713	19.1523	14.2454	20.4976	15.2318	21.8938	16.4815	23.234	17.5801	24.6557	18.686	25.9705	19.6604
2.78473	1.68906	4.15039	2.58128	5.50588	3.51759	6.90206	4.58181	8.27026	5.74198	9.66899	6.6777	11.0143	7.79961	12.4207	8.86431	13.7736	9.80706	15.1901	10.8472	16.5024	12.1334	17.8757	13.0932	19.2642	14.3768	20.6833	15.3439	22.0439	16.6106	23.4222	17.7434	24.7777	18.8175	26.1587	19.8016
2.81779	1.70253	4.19108	2.59987	5.572	3.55133	6.94021	4.62365	8.3491	5.7781	9.6995	6.72073	11.1084	7.85588	12.5249	8.93988	13.8728	9.91422	15.2664	10.9178	16.6448	12.2235	18.0562	13.1882	19.4168	14.4889	20.7799	15.4536	22.1736	16.7105	23.5647	17.8529	24.9456	18.9832	26.3799	19.9405
2.80507	1.7166	4.23431	2.62621	5.62795	3.5791	7.01904	4.65333	8.43048	5.81887	9.75545	6.7795	11.205	7.91464	12.586	8.97159	13.9389	9.99218	15.3732	11.0225	16.7694	12.3014	18.1681	13.3124	19.5465	14.5693	20.9223	15.5729	22.3643	16.8663	23.7249	18.0357	25.1338	19.1342	26.4893	20.0988
2.8712	1.73651	4.26737	2.64338	5.64067	3.61248	7.02413	4.69267	8.45591	5.86011	9.84701	6.83278	11.261	7.96673	12.6826	9.05193	14.0635	10.0482	15.4444	11.1248	16.894	12.4256	18.2521	13.3976	19.694	14.6959	21.0953	15.6752	22.5067	16.9833	23.9207	18.1794	25.3067	19.2657	26.7359	20.2791
2.87882	1.73817	4.275	2.66281	5.71442	3.64418	7.14874	4.72878	8.52712	5.89337	9.93856	6.88666	11.4009	8.02621	12.8097	9.14932	14.1678	10.1237	15.6123	11.1833	16.9754	12.5036	18.4402	13.5437	19.8491	14.786	21.2479	15.7751	22.6847	17.1319	24.0606	18.3085	25.4923	19.3803	26.9318	20.3985
2.87882	1.76249	4.30806	2.68474	5.76274	3.66957	7.16146	4.7655	8.5907	5.9358	10.0123	6.9459	11.4746	8.0783	12.8326	9.24432	14.2543	10.2089	15.6937	11.2613	17.1026	12.5962	18.5547	13.6046	19.989	14.942	21.4208	15.9407	22.8271	17.2074	24.2488	18.4522	25.7111	19.5556	27.0945	20.5836
2.86611	1.76893	4.33604	2.70465	5.77799	3.70223	7.19198	4.8009	8.61359	5.9786	10.081	6.99358	11.5128	8.13838	12.9623	9.29307	14.3814	10.2796	15.7928	11.344	17.2348	12.7009	18.6691	13.6948	20.1009	15.0322	21.5734	16.0624	23.0001	17.3609	24.3708	18.574	25.8077	19.6872	27.2624	20.7565
2.89408	1.78562	4.37673	2.72324	5.80597	3.73096	7.28099	4.84167	8.69751	6.01674	10.1242	7.0533	11.5814	8.18332	13.0107	9.34182	14.4679	10.3965	15.8819	11.4171	17.3136	12.7959	18.8294	13.8093	20.2586	15.132	21.6955	16.177	23.084	17.4657	24.5539	18.7152	26.034	19.8016	27.4531	20.8784
2.93986	1.79861	4.39707	2.74124	5.85429	3.75683	7.34965	4.87707	8.74074	6.05035	10.1776	7.10563	11.6628	8.2391	13.1098	9.39296	14.5111	10.4161	16.0319	11.5487	17.4637	12.8691	18.9311	13.9408	20.3883	15.244	21.843	16.2769	23.3307	17.6312	24.7548	18.8322	26.179	19.9648	27.6718	21.0586
2.98055	1.81196	4.42251	2.76604	5.87718	3.79068	7.34711	4.90925	8.82467	6.08897	10.2768	7.16046	11.7518	8.29096	13.1785	9.49285	14.6713	10.5183	16.1082	11.5974	17.5705	12.9688	19.015	14.031	20.5078	15.3635	21.9752	16.3791	23.4273	17.7433	24.8998	18.9638	26.3494	20.0817	27.8625	21.2315
2.95766	1.824	4.45302	2.78845	5.91024	3.82143	7.40051	4.95395	8.8501	6.1276	10.3175	7.20981	11.823	8.34746	13.2828	9.57081	14.7654	10.5718	16.2404	11.6973	17.6849	13.0468	19.1625	14.1065	20.6782	15.4706	22.143	16.5448	23.5723	17.8724	25.0829	19.1026	26.5325	20.2231	28.0279	21.3704
3.02378	1.83675	4.46828	2.80859	5.96619	3.84742	7.46409	4.99186	8.92131	6.1711	10.3785	7.26417	11.8815	8.403	13.3743	9.59763	14.8468	10.6523	16.3549	11.7898	17.8197	13.1614	19.3049	14.2624	20.8104	15.5388	22.2753	16.6324	23.7274	17.9893	25.2584	19.2268	26.7232	20.4155	28.1804	21.5311
3.0187	1.85022	4.52677	2.83219	6.00688	3.87913	7.5175	5.02404	8.9976	6.20376	10.4853	7.32162	11.9985	8.45366	13.4659	9.68285	14.9358	10.7546	16.4413	11.9336	17.952	13.2563	19.4295	14.3549	20.9325	15.6459	22.4279	16.7664	23.9487	18.138	25.4135	19.3681	26.8987	20.5544	28.422	21.6676
3.05939	1.86131	4.53949	2.84614	6.0552	3.915	7.54038	5.06731	9.02557	6.24179	10.5515	7.37776	12.0595	8.51148	13.5447	9.71933	15.0503	10.8423	16.5634	11.9555	18.0232	13.3392	19.5491	14.4377	21.0317	15.7824	22.5906	16.8883	24.0707	18.2378	25.5941	19.5118	27.0564	20.6396	28.6255	21.8259
3.04921	1.88169	4.55729	2.86974	6.09589	3.94433	7.59125	5.10164	9.15527	6.28589	10.6608	7.43617	12.1384	8.57143	13.6286	9.82661	15.1393	10.9081	16.6753	12.0676	18.2012	13.4171	19.7271	14.5791	21.225	15.9188	22.6898	17.0222	24.2971	18.3255	25.7543	19.6409	27.2751	20.7979	28.7399	21.9988
3.07973	1.89111	4.57764	2.88702	6.10097	3.97258	7.63702	5.13752	9.18833	6.31629	10.6812	7.47968	12.174	8.61935	13.7355	9.87036	15.2283	10.9714	16.7694	12.143	18.2775	13.5486	19.8212	14.6618	21.3623	16.0114	22.8755	17.1002	24.3835	18.5082	25.9247	19.8066	27.4022	20.9587	28.9408	22.1669
3.13314	1.89671	4.6107	2.90562	6.16455	4.00548	7.69552	5.17864	9.21631	6.35348	10.7752	7.5357	12.3189	8.6712	13.8219	9.9532	15.3503	11.0688	16.8813	12.2161	18.3945	13.6119	19.956	14.7691	21.4895	16.1284	22.9696	17.2512	24.5666	18.5983	26.0696	19.8991	27.6311	21.0927	29.1265	22.3277
3.10516	1.91388	4.6641	2.92457	6.21033	4.03623	7.72349	5.21381	9.28243	6.39591	10.8515	7.58958	12.3749	8.73438	13.8957	9.99218	15.4622	11.1273	16.9932	12.3014	18.5191	13.7045	20.0602	14.8592	21.6242	16.2379	23.1679	17.3584	24.6887	18.7299	26.24	20.0502	27.771	21.2632	29.2969	22.4568
3.14585	1.92544	4.70988	2.9477	6.21796	4.07092	7.79215	5.24969	9.35109	6.44014	10.9304	7.64191	12.4512	8.7823	14.0254	10.0921	15.5309	11.1857	17.1127	12.3867	18.6411	13.7678	20.2128	14.9786	21.7565	16.3597	23.2824	17.5045	24.8642	18.8468	26.4257	20.1622	27.9643	21.3606	29.5283	22.6249
3.13568	1.9395	4.72514	2.9738	6.27645	4.10477	7.80741	5.28461	9.40704	6.47757	10.9583	7.68816	12.5249	8.84345	14.0711	10.1798	15.6326	11.2662	17.2475	12.523	18.7581	13.9067	20.312	15.1369	21.9142	16.4328	23.4655	17.5825	25.0066	18.9979	26.591	20.323	28.1016	21.5312	29.6605	22.771
3.18909	1.95226	4.77854	2.99311	6.368	4.13386	7.93966	5.32586	9.42739	6.51464	11.1033	7.74347	12.5783	8.90198	14.2059	10.2041	15.8005	11.3416	17.306	12.5645	18.9005	13.9798	20.4697	15.1856	22.0667	16.5717	23.6308	17.7335	25.1719	19.0733	26.741	20.4521	28.3101	21.6652	29.9403	22.9148
3.17383	1.96823	4.74548	3.01457	6.39598	4.16628	7.89897	5.35554	9.50114	6.54837	11.1059	7.79699	12.7182	8.96217	14.2314	10.2553	15.8844	11.4562	17.4128	12.6595	18.987	14.1016	20.5714	15.2953	22.1481	16.669	23.7325	17.8651	25.3067	19.2292	26.9445	20.5982	28.5161	21.7991	30.0446	23.0415
3.21452	1.97884	4.83195	3.034	6.39852	4.19572	7.99306	5.39785	9.57235	6.59557	11.1923	7.8467	12.7843	9.01378	14.3509	10.3234	15.9505	11.4854	17.5527	12.7642	19.0938	14.1868	20.696	15.3975	22.3058	16.8104	23.8978	17.9674	25.4898	19.3389	27.0742	20.7152	28.6891	21.916	30.248	23.2607
3.21198	1.9972	4.86247	3.05605	6.41632	4.22576	8.02358	5.43993	9.60032	6.63586	11.2864	7.8914	12.8657	9.06981	14.4246	10.4209	16.0192	11.5755	17.6239	12.8641	19.2668	14.2721	20.8384	15.4755	22.4457	16.9127	24.0199	18.0867	25.6221	19.485	27.2446	20.8517	28.7908	22.1256	30.4337	23.3922
3.28827	2.00339	4.88281	3.07572	6.46464	4.25329	8.12022	5.47402	9.6817	6.67592	11.3373	7.94253	12.9623	9.12834	14.473	10.4525	16.1413	11.6632	17.7511	12.9712	19.3837	14.3719	20.9732	15.5583	22.5932	17.0516	24.203	18.2012	25.8128	19.6116	27.4099	21.0123	29.0604	22.2425	30.6168	23.5432
3.28573	2.02032	4.91079	3.0967	6.50024	4.28786	8.13293	5.50621	9.73256	6.71108	11.3831	7.99808	12.9776	9.18341	14.6001	10.5598	16.2328	11.7583	17.8401	13.037	19.4422	14.4377	21.0927	15.7264	22.7203	17.1246	24.3454	18.3595	25.9374	19.697	27.6133	21.1147	29.2053	22.408	30.7872	23.7625
3.26029	2.02962	4.93113	3.11184	6.53839	4.31099	8.16345	5.54554	9.81394	6.75769	11.4085	8.04457	13.0666	9.23693	14.7069	10.6231	16.3117	11.8166	17.9927	13.1175	19.5923	14.5425	21.2148	15.8189	22.8373	17.2342	24.4802	18.4814	26.1027	19.8674	27.743	21.2292	29.4088	22.5737	31.0237	23.8672
3.31624	2.04833	4.97691	3.13305	6.63249	4.34472	8.19651	5.57951	9.86735	6.79655	11.5128	8.09988	13.1785	9.29986	14.8163	10.6986	16.4083	11.8629	18.0969	13.1954	19.666	14.6546	21.3242	15.9286	22.9975	17.3292	24.6379	18.5617	26.2655	19.9844	27.8803	21.3461	29.5588	22.7126	31.222	24.0353
3.35185	2.05405	5.00743	3.15558	6.65792	4.37714	8.26009	5.6142	9.97416	6.84101	11.5891	8.14255	13.2523	9.35839	14.9002	10.7669	16.5253	11.9434	18.2012	13.3026	19.8441	14.7325	21.5022	16.0333	23.1578	17.4802	24.7904	18.7055	26.4104	20.1013	28.094	21.4995	29.7165	22.827	31.3924	24.2058
3.37474	2.07146	5.00488	3.18049	6.64266	4.41207	8.26772	5.6527	9.98688	6.88094	11.6552	8.19369	13.3235	9.41489	14.918	10.8229	16.655	12.0164	18.2673	13.3806	19.9407	14.8275	21.6344	16.1258	23.3002	17.5582	24.8973	18.8102	26.5706	20.2547	28.2745	21.619	29.9149	22.9878	31.5526	24.3373
3.37982	2.08469	5.05575	3.19742	6.70115	4.43364	8.37453	5.69085	10.0327	6.91753	11.7518	8.24781	13.3947	9.46972	15.096	10.8789	16.7414	12.1017	18.4123	13.4536	20.0653	14.9055	21.7082	16.2404	23.3765	17.6653	25.0855	18.9466	26.7741	20.3497	28.4144	21.7334	30.0878	23.095	31.7484	24.4713
3.4078	2.09601	5.06592	3.21959	6.74438	4.46261	8.39742	5.72398	10.0886	6.96712	11.7747	8.29274	13.4735	9.52623	15.1393	10.9495	16.8304	12.1601	18.4555	13.5608	20.2001	14.998	21.8226	16.3184	23.557	17.7871	25.2152	19.088	26.8529	20.513	28.5594	21.8844	30.2556	23.2388	31.9163	24.654
3.42306	2.10662	5.12187	3.23914	6.79525	4.50147	8.52966	5.75915	10.1903	7.0055	11.8968	8.33089	13.5651	9.58845	15.2537	11.0348	16.894	12.2527	18.6335	13.6631	20.3247	15.1198	21.9981	16.4449	23.6867	17.8992	25.3804	19.2048	27.0386	20.6129	28.7832	22.0403	30.4235	23.4288	32.1274	24.8148
3.40017	2.12581	5.13204	3.2662	6.79016	4.52996	8.52203	5.78788	10.231	7.05461	11.8815	8.39037	13.6693	9.64936	15.3351	11.0883	17.0008	12.333	18.7073	13.7338	20.4112	15.2002	22.1024	16.5302	23.791	17.9991	25.5051	19.3072	27.1937	20.7565	28.8874	22.1645	30.6244	23.5555	32.3461	24.9707
3.44086	2.13857	5.17019	3.29207	6.82068	4.5625	8.53221	5.81911	10.3048	7.08835	12.0316	8.43948	13.7075	9.70348	15.4393	11.1639	17.1178	12.4378	18.8065	13.8068	20.5434	15.2977	22.2346	16.6424	23.9461	18.1331	25.6729	19.4118	27.3565	20.8613	29.0527	22.3107	30.81	23.6846	32.4936	25.1169
3.48663	2.15061	5.1829	3.30875	6.87917	4.59146	8.58053	5.85677	10.3226	7.13376	12.0494	8.49753	13.7583	9.76176	15.5004	11.2223	17.2094	12.4866	18.9412	13.9286	20.6197	15.3878	22.3923	16.7227	24.1445	18.2232	25.8255	19.5386	27.5269	21.0147	29.2435	22.4617	30.9982	23.838	32.6767	25.2824
3.4612	2.16586	5.24139	3.33259	6.96055	4.62484	8.65936	5.89086	10.4268	7.17751	12.146	8.54473	13.916	9.82637	15.6021	11.3052	17.3569	12.5426	19.0837	14.0162	20.7952	15.5096	22.4991	16.8469	24.2538	18.328	25.9984	19.6531	27.6998	21.1463	29.4215	22.547	31.1584	23.9792	32.8547	25.4409
3.48409	2.17635	5.26937	3.3488	6.96818	4.64844	8.71277	5.92364	10.493	7.22471	12.1587	8.58896	13.9796	9.88609	15.6937	11.3758	17.3798	12.64	19.1422	14.0797	20.8995	15.5754	22.6262	16.9419	24.3963	18.4302	26.0874	19.7651	27.7913	21.2511	29.569	22.7126	31.2983	24.1498	33.048	25.5504
3.52478	2.19209	5.27954	3.3761	6.99615	4.67896	8.7738	5.96095	10.5133	7.26607	12.2553	8.63902	13.9898	9.93794	15.7191	11.4464	17.4866	12.7204	19.2591	14.1843	21.047	15.6216	22.7305	17.0271	24.5361	18.5326	26.2553	19.8821	27.9999	21.3924	29.7394	22.8588	31.5119	24.2546	33.2489	25.7355
3.52987	2.20615	5.32532	3.39529	7.05719	4.70029	8.76109	5.98646	10.5642	7.30827	12.324	8.68896	14.089	10.0036	15.8641	11.5001	17.5959	12.8032	19.4092	14.2088	21.1436	15.7605	22.8653	17.1538	24.6328	18.6714	26.3901	20.0014	28.1728	21.5044	29.9047	23.0147	31.6798	24.4105	33.432	25.8598
3.56801	2.2201	5.34058	3.42235	7.05973	4.73176	8.84247	6.02806	10.6659	7.34713	12.4156	8.74129	14.1907	10.0613	15.9454	11.5878	17.6798	12.8617	19.4829	14.3306	21.2402	15.8506	23.0128	17.222	24.7777	18.781	26.5554	20.1452	28.3101	21.6603	30.0471	23.1341	31.8654	24.5615	33.6304	26.0205
3.58836	2.2344	5.32023	3.43904	7.1284	4.75763	8.91622	6.06251	10.7066	7.39159	12.4588	8.78683	14.2568	10.124	15.9963	11.6291	17.7816	12.9567	19.5694	14.4084	21.3521	15.948	23.1628	17.3707	24.9354	18.8882	26.6851	20.2572	28.4576	21.7894	30.2378	23.251	32.0638	24.7296	33.8033	26.1692
3.58836	2.24918	5.4067	3.46216	7.18435	4.79053	8.98488	6.09613	10.7447	7.43558	12.558	8.83761	14.356	10.1759	16.1184	11.7095	17.9113	13.0176	19.7296	14.4913	21.5047	16.0114	23.2824	17.4632	25.0219	18.9687	26.8326	20.3814	28.6102	21.9112	30.4057	23.4166	32.2088	24.8879	33.9712	26.3007
3.62396	2.26289	5.4067	3.48577	7.23521	4.81711	9.0332	6.13153	10.8744	7.4804	12.6012	8.89101	14.4501	10.2307	16.1794	11.7704	17.9952	13.115	19.7856	14.5839	21.5632	16.1235	23.3688	17.5582	25.1668	19.1026	26.9394	20.5129	28.7628	22.0257	30.6193	23.5701	32.4351	25.0023	34.2	26.464
3.66211	2.27934	5.47536	3.51223	7.28099	4.84774	9.09932	6.16836	10.9075	7.52307	12.7055	8.94083	14.5264	10.2967	16.2888	11.8435	18.0969	13.1905	19.9356	14.6667	21.7311	16.233	23.524	17.6532	25.3372	19.2194	27.1632	20.6274	28.9434	22.1841	30.7388	23.67	32.5597	25.1363	34.4009	26.6369
3.65702	2.29043	5.41178	3.52558	7.3115	4.86503	9.07389	6.19661	10.8922	7.56312	12.7462	8.98851	14.5721	10.3529	16.3956	11.8898	18.1885	13.2904	19.9661	14.7447	21.815	16.3182	23.6613	17.7287	25.472	19.2877	27.2776	20.7346	29.1087	22.2887	30.9372	23.8234	32.7098	25.2777	34.5713	26.7782
3.685	2.29532	5.50842	3.54763	7.3115	4.89078	9.15273	6.2257	11.027	7.60687	12.7792	9.03941	14.6688	10.4066	16.4947	11.9726	18.2546	13.3342	20.1085	14.8348	21.9498	16.3962	23.7961	17.8847	25.617	19.4314	27.4531	20.8807	29.2435	22.4178	31.0771	23.9404	32.9132	25.4043	34.7519	26.8804
3.71297	2.30426	5.52368	3.57171	7.38017	4.92296	9.2392	6.25693	11.055	7.64453	12.8708	9.09186	14.7578	10.4723	16.5303	12.0262	18.4148	13.4244	20.2154	14.9468	22.054	16.5083	23.8775	17.965	25.7645	19.524	27.5701	21.0026	29.3605	22.5348	31.25	24.0865	33.0607	25.6138	34.9172	27.0704
3.71806	2.32261	5.57963	3.60103	7.44375	4.95133	9.26717	6.29424	11.1287	7.69019	12.9395	9.14347	14.8697	10.5337	16.655	12.0944	18.5216	13.512	20.3349	15.0174	22.1608	16.6081	24.0402	18.0453	25.8611	19.619	27.771	21.1195	29.541	22.6736	31.4153	24.2448	33.2845	25.6771	35.0978	27.2336
3.73077	2.34454	5.59235	3.6182	7.45138	4.97481	9.2926	6.33202	11.1694	7.73691	13.0132	9.18913	14.9027	10.586	16.7262	12.148	18.5699	13.5802	20.4341	15.1051	22.3058	16.6983	24.1369	18.1623	26.0264	19.7579	27.8956	21.2462	29.7902	22.8149	31.5628	24.3472	33.4549	25.8525	35.3012	27.3433
3.74095	2.3548	5.65592	3.64204	7.47935	5.00735	9.33329	6.36409	11.2127	7.77875	13.0971	9.23705	14.9434	10.6505	16.8279	12.2405	18.6971	13.6607	20.5511	15.1807	22.4228	16.7933	24.2717	18.3085	26.1485	19.8333	28.0075	21.3314	29.9098	22.9124	31.7713	24.5031	33.6507	26.0158	35.4792	27.4967
3.77655	2.36564	5.63812	3.65849	7.51241	5.03823	9.3689	6.40438	11.2839	7.81189	13.1632	9.28794	15.0579	10.7043	16.9525	12.2991	18.7937	13.741	20.6604	15.2611	22.5245	16.8931	24.3556	18.3864	26.3061	19.9528	28.1754	21.48	30.0267	23.0439	31.9341	24.6346	33.8262	26.1204	35.6572	27.6624
3.81215	2.3834	5.69661	3.68233	7.60651	5.06362	9.47571	6.42691	11.3678	7.85838	13.2421	9.3398	15.1494	10.7682	17.0059	12.3672	18.8955	13.836	20.8257	15.378	22.6618	16.9272	24.5463	18.4449	26.4486	20.0721	28.3508	21.6067	30.2429	23.1608	32.1198	24.7588	33.9839	26.2642	35.8683	27.8305
3.8325	2.39592	5.69916	3.7008	7.62431	5.08889	9.50114	6.46827	11.4187	7.90117	13.2726	9.3926	15.1749	10.8237	17.072	12.4282	18.9743	13.9238	20.8562	15.4705	22.7712	17.11	24.6684	18.5497	26.5706	20.2012	28.4856	21.7211	30.3701	23.3094	32.2876	24.9098	34.1568	26.4518	36.0489	27.928
3.86302	2.40701	5.7373	3.7256	7.67517	5.11058	9.54946	6.50486	11.4822	7.94468	13.3743	9.43587	15.2919	10.883	17.1738	12.4914	19.1193	13.9919	21.0012	15.5241	22.8933	17.1343	24.8337	18.6496	26.7156	20.306	28.6001	21.8649	30.5252	23.4702	32.4478	25.0316	34.345	26.5687	36.2371	28.1082
3.8681	2.42298	5.76019	3.74479	7.67008	5.13955	9.64864	6.54253	11.5509	7.98735	13.3972	9.48653	15.3275	10.9482	17.2653	12.5402	19.1905	14.0407	21.0698	15.6338	22.9797	17.2586	24.9659	18.8151	26.8453	20.4204	28.7272	21.9599	30.6549	23.57	32.5826	25.1827	34.5179	26.7294	36.3897	28.2251
3.90371	2.43442	5.79325	3.75706	7.76418	5.16851	9.6817	6.57638	11.6094	8.03527	13.5015	9.53838	15.4495	11.0135	17.3264	12.6205	19.282	14.1308	21.2097	15.68	23.1552	17.3268	25.0626	18.8639	26.9902	20.5324	28.9052	22.089	30.8456	23.6797	32.7683	25.3337	34.7036	26.8683	36.6135	28.4273
3.90625	2.45361	5.82886	3.78436	7.74638	5.20344	9.70205	6.61524	11.6297	8.07711	13.5244	9.58773	15.4775	11.0671	17.423	12.7229	19.3837	14.2015	21.3369	15.7678	23.2468	17.4437	25.1923	18.9808	27.1301	20.6177	29.0375	22.2035	31.0084	23.8307	32.9463	25.4312	34.879	27.0193	36.7966	28.5321
3.92151	2.46351	5.867	3.79855	7.83539	5.23002	9.72239	6.64492	11.7289	8.12276	13.6159	9.63839	15.6301	11.1246	17.5222	12.74	19.4448	14.255	21.4386	15.9139	23.3612	17.5387	25.3067	19.0952	27.2573	20.7469	29.1799	22.3156	31.1457	23.9525	33.1141	25.6334	35.0266	27.1386	36.9492	28.6587
3.93931	2.47531	5.87463	3.82239	7.85573	5.25183	9.78088	6.68009	11.7925	8.16067	13.7482	9.69179	15.7115	11.1829	17.601	12.8398	19.5465	14.3427	21.5073	15.9699	23.4757	17.6093	25.4161	19.2243	27.3616	20.837	29.363	22.4715	31.339	24.084	33.2565	25.7016	35.1893	27.297	37.145	28.8122
3.95711	2.4945	5.9433	3.84205	7.9066	5.28187	9.85463	6.71275	11.8383	8.20585	13.7761	9.73053	15.7496	11.2484	17.7129	12.8812	19.6686	14.406	21.6293	16.0601	23.6181	17.719	25.5458	19.3072	27.5269	20.9539	29.5181	22.542	31.4916	24.2229	33.432	25.8745	35.4106	27.4407	37.323	28.9754
3.93677	2.49593	5.94584	3.8628	7.89388	5.30666	9.9233	6.7534	11.9069	8.2521	13.8575	9.78715	15.8157	11.307	17.7994	12.9324	19.7525	14.501	21.759	16.1307	23.7274	17.7677	25.6983	19.4363	27.6667	21.0562	29.6605	22.7028	31.6391	24.3739	33.577	25.9914	35.5759	27.5917	37.5493	29.1703
4.0156	2.50988	5.9789	3.88973	7.96509	5.33539	9.93601	6.78999	11.9451	8.28976	13.9567	9.83948	15.8869	11.3706	17.8782	12.9933	19.8364	14.6009	21.8353	16.216	23.8291	17.8894	25.8001	19.4923	27.832	21.161	29.7546	22.7735	31.751	24.4933	33.7753	26.1084	35.8047	27.6745	37.7146	29.2482
3.96729	2.52716	5.98653	3.90428	8.01595	5.36686	9.99959	6.82515	12.029	8.33661	13.9948	9.8818	15.9785	11.4313	17.985	13.0858	19.9432	14.6642	21.9523	16.2988	23.9309	17.9552	25.9527	19.6165	27.921	21.3217	29.9301	22.9367	31.9239	24.6078	33.9279	26.2594	35.9522	27.8743	37.9079	29.4041
4.06392	2.54087	6.02976	3.92299	8.03884	5.39618	10.0377	6.85388	12.0875	8.38632	14.0305	9.92257	16.0802	11.5028	18.0664	13.12	20.0602	14.7447	22.0718	16.3938	24.0504	18.0794	26.0696	19.6848	28.1067	21.3534	30.0802	23.0341	32.0892	24.7247	34.1161	26.4079	36.0896	27.9815	38.0885	29.5795
4.0156	2.55124	6.07045	3.94528	8.05664	5.4205	10.0352	6.88833	12.1333	8.43793	14.1373	9.98324	16.1489	11.5611	18.1452	13.2368	20.1823	14.8056	22.1914	16.4985	24.2055	18.1525	26.2019	19.7724	28.1855	21.4971	30.2277	23.1851	32.2469	24.866	34.2356	26.498	36.2879	28.1423	38.2589	29.6794
4.08173	2.56054	6.09843	3.95374	8.09987	5.45459	10.1318	6.92194	12.1714	8.4775	14.1881	10.0292	16.2226	11.6231	18.219	13.2734	20.2891	14.8908	22.2727	16.5594	24.2894	18.2329	26.3214	19.9234	28.3814	21.6141	30.3777	23.3313	32.3817	25.0219	34.4315	26.6661	36.4202	28.2714	38.4623	29.8474
4.12496	2.5802	6.13658	3.97949	8.14819	5.48415	10.198	6.95902	12.2452	8.52423	14.2644	10.0781	16.3218	11.6886	18.2927	13.2856	20.3756	14.9396	22.3923	16.6714	24.442	18.3207	26.4587	20.0014	28.478	21.7261	30.5278	23.4458	32.5851	25.1364	34.5891	26.8026	36.6084	28.459	38.6607	29.9448
4.13259	2.59129	6.17472	3.99749	8.23975	5.51062	10.2539	6.99203	12.291	8.57561	14.3483	10.1187	16.3829	11.7555	18.4097	13.4146	20.4875	15.015	22.5245	16.7202	24.5514	18.4643	26.5961	20.0819	28.6306	21.8284	30.6778	23.5798	32.7505	25.2362	34.7799	26.9366	36.7864	28.5856	38.915	30.147
4.15293	2.60476	6.19507	4.01764	8.23212	5.53767	10.2997	7.02171	12.3571	8.62746	14.3967	10.1661	16.4693	11.815	18.5293	13.4464	20.5689	15.1247	22.6262	16.8005	24.6684	18.5544	26.7258	20.228	28.7552	21.9526	30.8278	23.6577	32.9056	25.3605	34.9147	27.09	37.0026	28.6782	38.9989	30.2494
4.1453	2.61632	6.24084	4.03671	8.26518	5.56724	10.3327	7.05318	12.4385	8.67335	14.4806	10.2145	16.4998	11.874	18.5674	13.5389	20.6706	15.1782	22.7178	16.9175	24.765	18.6422	26.8733	20.3011	28.8976	22.0452	30.983	23.7917	33.048	25.548	35.0978	27.2069	37.1908	28.8876	39.1922	30.3882
4.16565	2.63384	6.24339	4.05936	8.33384	5.59346	10.3938	7.08465	12.4944	8.71149	14.5594	10.2691	16.6016	11.9421	18.659	13.6266	20.7647	15.2757	22.817	17.0052	24.8973	18.7396	26.9419	20.4082	29.0527	22.1865	31.1203	23.9451	33.2031	25.6528	35.2834	27.3215	37.3026	28.9534	39.3957	30.5393
4.19362	2.64433	6.30442	4.07855	8.36436	5.6198	10.409	7.12625	12.5732	8.76013	14.5874	10.3112	16.7109	12.004	18.7683	13.6656	20.813	15.3439	22.9085	17.0904	25.0142	18.8175	27.092	20.5203	29.1341	22.3277	31.2424	24.0377	33.3735	25.7672	35.4716	27.4725	37.5264	29.1411	39.6169	30.6805
4.21143	2.65518	6.28153	4.10584	8.39742	5.65294	10.5438	7.15987	12.6114	8.81031	14.6866	10.3586	16.777	12.0647	18.8268	13.7289	20.9223	15.4097	23.0179	17.1805	25.1414	18.898	27.2141	20.6031	29.3274	22.4276	31.4382	24.1839	33.5159	25.9183	35.6166	27.5846	37.6841	29.2653	39.7644	30.7901
4.2394	2.67187	6.3324	4.12504	8.44574	5.68203	10.5184	7.1967	12.6699	8.85799	14.7476	10.407	16.8457	12.1272	18.9565	13.7972	21.0292	15.4949	23.1679	17.2853	25.2177	18.9808	27.3082	20.6738	29.4622	22.5128	31.5476	24.2716	33.6863	25.9913	35.7819	27.7282	37.8723	29.4041	40.0162	30.9558
4.22923	2.68593	6.40106	4.14518	8.45591	5.71004	10.6176	7.22888	12.7157	8.89971	14.8366	10.453	16.9296	12.1871	19.0048	13.8799	21.1436	15.5827	23.262	17.3535	25.3703	19.0904	27.4862	20.8248	29.6097	22.6274	31.6722	24.3788	33.8058	26.1619	35.9039	27.8476	38.0198	29.5454	40.1179	31.1117
4.30298	2.69225	6.41123	4.16187	8.53984	5.73388	10.6633	7.24784	12.7589	8.95013	14.8799	10.5007	17.0313	12.2513	19.1243	13.9214	21.2377	15.6557	23.3714	17.4704	25.472	19.1781	27.6159	20.9393	29.7114	22.7443	31.8375	24.5103	33.9788	26.2593	36.0998	27.9718	38.2283	29.6818	40.301	31.214
4.30806	2.70632	6.42904	4.18547	8.55255	5.76332	10.6761	7.28324	12.8199	8.99161	14.9562	10.5438	17.0771	12.3151	19.2159	14.0213	21.3114	15.7507	23.4629	17.5533	25.5839	19.2512	27.7049	21.0196	29.8792	22.8661	31.9901	24.6419	34.1314	26.4006	36.26	28.1131	38.3886	29.8133	40.4968	31.3479
4.31061	2.72086	6.49007	4.20395	8.55509	5.79014	10.7422	7.31673	12.8962	9.04621	15.0426	10.5931	17.1331	12.3783	19.2947	14.0675	21.4691	15.814	23.585	17.641	25.7365	19.3681	27.8549	21.1365	30.0115	22.9537	32.1732	24.7733	34.256	26.5468	36.4049	28.2739	38.5081	29.9619	40.7105	31.4892
4.29789	2.736	6.4799	4.23041	8.63139	5.81791	10.7981	7.34713	12.9751	9.09198	15.0935	10.6491	17.2552	12.4424	19.3227	14.1382	21.5301	15.9237	23.6511	17.7237	25.8331	19.446	27.9821	21.2194	30.1285	23.0756	32.2952	24.8611	34.4111	26.6808	36.6211	28.3738	38.7624	30.1081	40.9114	31.611
4.35893	2.74756	6.55365	4.25055	8.66954	5.84938	10.8566	7.37467	13.0005	9.14038	15.1799	10.6995	17.3645	12.5005	19.5058	14.2113	21.637	15.9797	23.7935	17.8163	25.945	19.5508	28.1372	21.3217	30.3243	23.2168	32.4504	25.0023	34.5917	26.7879	36.7559	28.4956	38.9175	30.2494	41.0919	31.7401
4.35638	2.76413	6.55874	4.26903	8.7204	5.88037	10.8566	7.40935	13.0768	9.17232	15.2156	10.7447	17.4077	12.5732	19.5592	14.2867	21.7743	16.0283	23.9131	17.8967	26.0671	19.619	28.2288	21.4289	30.3981	23.3118	32.5877	25.0924	34.7519	26.9487	36.9186	28.6782	39.0701	30.4077	41.2547	31.8862
4.3869	2.77581	6.55619	4.29287	8.79161	5.90767	10.9253	7.44034	13.1327	9.22584	15.2969	10.7882	17.512	12.6317	19.633	14.3404	21.8277	16.0918	23.9792	17.9772	26.2146	19.7311	28.3788	21.5069	30.5862	23.4264	32.7606	25.2094	34.8587	27.0657	37.0992	28.7879	39.2863	30.51	41.4251	32.0447
4.41996	2.79238	6.62231	4.31528	8.80432	5.93759	10.9634	7.47324	13.1531	9.27459	15.3605	10.8423	17.5959	12.6991	19.75	14.3891	21.9447	16.2087	24.086	18.0258	26.3163	19.848	28.4882	21.6043	30.6524	23.5433	32.8751	25.3702	35.1105	27.2093	37.2594	28.9291	39.4745	30.6708	41.6489	32.1469
4.41996	2.80656	6.66046	4.33387	8.82721	5.95726	11.0397	7.50352	13.2624	9.32275	15.4572	10.8979	17.6748	12.7544	19.8339	14.4841	22.0515	16.3159	24.2233	18.1306	26.4181	19.9089	28.5848	21.6725	30.8227	23.6285	33.0582	25.4895	35.2453	27.319	37.4883	29.1021	39.6423	30.8218	41.832	32.2711
4.45048	2.81789	6.65283	4.36117	8.82467	5.99242	11.0931	7.53547	13.3082	9.36745	15.4826	10.9426	17.7231	12.8197	19.8924	14.5645	22.1558	16.3791	24.3098	18.2256	26.5554	20.0136	28.7628	21.8309	30.9448	23.7527	33.1879	25.5797	35.375	27.4798	37.5824	29.1606	39.8025	30.9266	41.9998	32.41
4.46065	2.83172	6.69098	4.38525	8.95945	6.01602	11.1364	7.57182	13.3362	9.41668	15.5512	10.9967	17.7612	12.8815	20.0221	14.6303	22.227	16.4498	24.4395	18.3327	26.6978	20.0989	28.8823	21.9575	31.1356	23.8624	33.3277	25.6893	35.5504	27.5844	37.735	29.3408	40.0238	31.041	42.2211	32.5538
4.47337	2.84733	6.68335	4.40003	8.93148	6.04308	11.2025	7.6052	13.3998	9.46067	15.6275	11.0379	17.8553	12.9481	20.0755	14.6667	22.3007	16.4912	24.5209	18.4083	26.7817	20.1963	29.0298	22.0135	31.2118	23.9939	33.4676	25.833	35.675	27.6965	37.9308	29.4627	40.1789	31.2091	42.3991	32.6585
4.51152	2.8577	6.75964	4.42041	9.02812	6.07372	11.2254	7.63762	13.4939	9.50882	15.6886	11.0951	17.9393	13.0065	20.1645	14.769	22.4381	16.5813	24.6633	18.4618	26.9063	20.306	29.157	22.1207	31.3797	24.1279	33.6634	25.9743	35.8709	27.8622	38.0859	29.6088	40.3417	31.3115	42.5669	32.7876
4.52169	2.87832	6.79016	4.44258	9.03066	6.10101	11.3017	7.66575	13.5244	9.55102	15.77	11.1386	18.0155	13.0712	20.284	14.7983	22.5372	16.6373	24.7701	18.5521	27.0462	20.3985	29.2409	22.1865	31.5374	24.2644	33.755	26.0863	36.0489	27.9474	38.2614	29.7135	40.535	31.4551	42.7806	32.9702
4.57001	2.88822	6.83594	4.46964	9.08152	6.12807	11.3195	7.70211	13.5524	9.59977	15.8488	11.1891	18.0588	13.1373	20.3756	14.8763	22.644	16.7202	24.8515	18.6616	27.1301	20.4813	29.4037	22.3351	31.6467	24.3349	33.9254	26.1813	36.1888	28.096	38.4649	29.8451	40.6927	31.5356	42.9866	33.0652
4.54458	2.90145	6.82831	4.48502	9.10187	6.15632	11.378	7.7306	13.6439	9.65031	15.8869	11.2505	18.1808	13.199	20.4112	14.9615	22.7051	16.8201	24.9303	18.7201	27.3183	20.608	29.4749	22.4179	31.7968	24.4397	34.0576	26.308	36.3566	28.2008	38.5717	29.9888	40.8757	31.7669	43.1213	33.1943
4.6107	2.91372	6.88426	4.50648	9.12984	6.17432	11.4187	7.77208	13.71	9.68655	15.981	11.2979	18.2521	13.2521	20.5739	15.0589	22.8373	16.9272	25.1007	18.8371	27.3692	20.6786	29.6453	22.5275	31.9138	24.5494	34.2077	26.4395	36.4863	28.3178	38.7777	30.1277	41.0614	31.8351	43.3324	33.3479
4.58781	2.92314	6.84865	4.52936	9.17308	6.20078	11.4771	7.80629	13.7482	9.73423	16.0548	11.349	18.3385	13.314	20.5841	15.0712	22.9085	17.0101	25.1617	18.9101	27.4836	20.7785	29.808	22.6006	32.0816	24.676	34.3552	26.52	36.6567	28.4906	38.9074	30.2421	41.2216	31.9959	43.5181	33.4501
4.62087	2.94174	6.93766	4.55094	9.21122	6.23082	11.5636	7.8405	13.827	9.78656	16.1285	11.398	18.4479	13.3803	20.7062	15.1783	23.0382	17.0369	25.3398	18.9881	27.5777	20.8978	29.8742	22.7175	32.2367	24.7929	34.4747	26.6295	36.8093	28.5759	39.0956	30.3834	41.4149	32.125	43.691	33.5622
4.63104	2.9533	6.96309	4.57156	9.26208	6.25395	11.5433	7.87066	13.8957	9.82899	16.1794	11.4513	18.4962	13.4458	20.8003	15.2222	23.1018	17.1245	25.4517	19.0855	27.7176	20.9636	29.9937	22.8246	32.3232	24.9171	34.6425	26.8025	36.9721	28.6976	39.2812	30.5174	41.57	32.2566	43.8461	33.723
4.66665	2.96784	6.97835	4.59194	9.30278	6.28124	11.5738	7.90236	13.9745	9.88037	16.2404	11.5015	18.5572	13.5064	20.9173	15.3074	23.2264	17.1805	25.5432	19.1488	27.8575	21.0733	30.1463	22.91	32.4631	25.0024	34.7977	26.8975	37.1272	28.8804	39.4211	30.6489	41.7964	32.3955	44.0852	33.8423
4.69716	2.98477	7.03684	4.60672	9.34855	6.31069	11.6704	7.93955	13.9516	9.91994	16.3295	11.5566	18.6539	13.5694	20.963	15.3903	23.3053	17.2706	25.617	19.2779	27.9516	21.1657	30.2684	23.0293	32.6233	25.1023	34.8969	27.0242	37.267	28.9681	39.594	30.7708	41.8905	32.5197	44.2174	33.9228
4.70734	2.99633	7.04193	4.62663	9.36635	6.33596	11.7671	7.97269	14.0406	9.97132	16.4083	11.6047	18.7276	13.6379	21.0495	15.4195	23.3866	17.3413	25.7619	19.3242	28.0762	21.2608	30.4031	23.1486	32.7708	25.2314	35.1003	27.1509	37.4171	29.0825	39.7441	30.856	42.1168	32.6682	44.4616	34.086
4.71497	3.00837	7.08262	4.65071	9.43247	6.36433	11.7544	8.00654	14.1398	10.0192	16.4464	11.6595	18.8268	13.696	21.1589	15.5194	23.4833	17.4436	25.8535	19.4533	28.1855	21.3412	30.5659	23.2144	32.9132	25.3678	35.2605	27.2361	37.562	29.1971	39.9551	31.063	42.3025	32.7949	44.6218	34.198
4.77346	3.02184	7.13094	4.66847	9.51131	6.3896	11.8281	8.04374	14.2187	10.065	16.5482	11.7119	18.9082	13.7569	21.2606	15.5803	23.6206	17.4924	25.9679	19.5264	28.3305	21.4801	30.6625	23.3411	33.0505	25.4385	35.3775	27.3895	37.7884	29.3237	40.1001	31.1532	42.4652	32.8924	44.8379	34.3807
4.776	3.03269	7.14111	4.691	9.51131	6.42202	11.8891	8.07711	14.2415	10.1146	16.5761	11.7617	18.9489	13.8235	21.3674	15.6557	23.6689	17.5703	26.0289	19.5922	28.4526	21.5483	30.7948	23.4654	33.1548	25.5821	35.5581	27.4992	37.8647	29.4382	40.2425	31.2652	42.6407	33.0726	45.016	34.5122
4.75311	3.05438	7.18435	4.70721	9.552	6.44979	11.9349	8.1093	14.3229	10.1657	16.688	11.8158	19.0684	13.8982	21.4564	15.7069	23.7885	17.6702	26.1764	19.6945	28.5721	21.6433	30.9041	23.5214	33.3379	25.6942	35.6928	27.5942	38.03	29.5697	40.4485	31.3821	42.8009	33.209	45.1635	34.6121
4.8116	3.06487	7.18435	4.73009	9.56726	6.47411	11.9553	8.15018	14.3712	10.2088	16.7465	11.8628	19.1091	13.9587	21.5022	15.797	23.8444	17.7286	26.2502	19.7895	28.6331	21.7334	31.0491	23.6481	33.4447	25.7917	35.8149	27.7476	38.1953	29.7037	40.6418	31.5502	43.0222	33.3406	45.3771	34.7412
4.84212	3.08084	7.2581	4.75346	9.61049	6.50367	12.0265	8.18475	14.4577	10.253	16.8355	11.9126	19.2184	14.0244	21.6141	15.8555	23.9945	17.8115	26.3621	19.8553	28.7883	21.8357	31.2068	23.7796	33.5948	25.9256	35.9599	27.8573	38.3835	29.8304	40.746	31.6647	43.218	33.4453	45.5882	34.8484
4.83449	3.09026	7.28353	4.7798	9.67916	6.53264	12.0621	8.21753	14.4603	10.3078	16.8559	11.9714	19.2922	14.0878	21.7005	15.931	24.1089	17.8724	26.4867	19.9844	28.9103	21.8844	31.2983	23.8673	33.7372	26.0206	36.1099	27.9547	38.5234	29.9376	40.8986	31.7573	43.3426	33.572	45.7128	34.9726
4.85738	3.10325	7.28607	4.79303	9.73002	6.56268	12.1511	8.25853	14.5035	10.358	16.9042	12.0186	19.3253	14.1575	21.7743	15.9846	24.2004	17.9699	26.6291	20.0404	29.0298	22.033	31.4662	23.9672	33.8847	26.1692	36.2549	28.0716	38.7014	30.1032	41.1123	31.9277	43.5282	33.706	45.9595	35.1261
4.87264	3.1141	7.30387	4.809	9.71222	6.58675	12.1714	8.28631	14.6256	10.4029	17.011	12.0623	19.4346	14.2207	21.8633	16.0698	24.3047	18.0404	26.6647	20.1524	29.1621	22.1134	31.5933	24.0743	34.0195	26.2569	36.4253	28.191	38.8438	30.1957	41.242	32.035	43.7012	33.8058	46.0765	35.1968
4.91587	3.12364	7.34965	4.83463	9.78088	6.61322	12.2172	8.32242	14.6535	10.4476	17.1127	12.1204	19.5033	14.2922	21.937	16.1235	24.3988	18.1476	26.8122	20.206	29.2791	22.2254	31.7154	24.1766	34.1593	26.3519	36.555	28.3201	39.0142	30.3444	41.4785	32.1737	43.8817	34.008	46.3053	35.3404
4.9235	3.1408	7.35982	4.8537	9.82412	6.63956	12.2401	8.35687	14.6713	10.502	17.1204	12.1676	19.5694	14.3547	22.0057	16.2428	24.498	18.172	26.914	20.2888	29.3808	22.3034	31.8222	24.2522	34.256	26.4688	36.6745	28.4565	39.1439	30.4492	41.6031	32.3273	44.0547	34.1177	46.519	35.4842
4.9413	3.1526	7.43103	4.87611	9.84192	6.669	12.3215	8.39788	14.7781	10.5561	17.2094	12.2223	19.666	14.4292	22.1125	16.2574	24.5743	18.2719	27.0131	20.374	29.5283	22.4325	31.9341	24.3764	34.4035	26.6028	36.9059	28.5588	39.2914	30.5563	41.7938	32.398	44.2429	34.2297	46.6766	35.5889
4.93622	3.16691	7.44629	4.89554	9.89278	6.69415	12.3723	8.43233	14.8392	10.605	17.334	12.2747	19.7703	14.4923	22.1939	16.367	24.6455	18.3523	27.1606	20.4349	29.6224	22.5056	32.074	24.4689	34.5612	26.7076	36.967	28.649	39.4465	30.6878	41.9184	32.5465	44.398	34.3539	46.8928	35.7278
4.96674	3.17966	7.46409	4.91593	9.95127	6.7162	12.4512	8.47083	14.8951	10.6559	17.3696	12.3218	19.8288	14.5555	22.316	16.4279	24.7701	18.423	27.2725	20.5495	29.7216	22.6006	32.2011	24.5786	34.6934	26.8001	37.1806	28.7829	39.6423	30.8072	42.0939	32.6464	44.6065	34.466	47.0657	35.8301
4.99471	3.19933	7.47681	4.94179	9.95127	6.74946	12.4613	8.50134	14.9333	10.6996	17.4459	12.3732	19.9585	14.627	22.3846	16.5059	24.8744	18.5155	27.3514	20.6494	29.8208	22.7005	32.3334	24.6808	34.8256	26.9292	37.2721	28.8853	39.7492	30.9412	42.3101	32.7706	44.7489	34.5927	47.2488	35.986
4.99725	3.21018	7.51495	4.96385	10.0072	6.777	12.53	8.53818	15.0019	10.7589	17.4891	12.4298	19.9966	14.6916	22.4915	16.5595	24.9964	18.5787	27.4836	20.7395	29.9606	22.7882	32.4376	24.788	34.9503	27.0437	37.4502	29.0436	39.9145	31.0508	42.4322	32.8826	44.9575	34.7485	47.4523	36.1004
5.02523	3.22448	7.54038	4.98649	10.0581	6.79833	12.5427	8.57656	15.0452	10.8045	17.5578	12.4801	20.0526	14.7514	22.5449	16.6204	25.0804	18.6445	27.5421	20.8271	30.0776	22.8905	32.5928	24.8489	35.0978	27.1607	37.5748	29.1386	40.0899	31.1921	42.5797	33.0191	45.0846	34.8752	47.6252	36.2003
5.10661	3.24164	7.61159	5.00318	10.1267	6.82611	12.6216	8.61053	15.1647	10.8569	17.6671	12.5229	20.2077	14.8233	22.6949	16.6886	25.1795	18.7372	27.7176	20.9148	30.1997	22.9903	32.7733	24.9537	35.2275	27.2921	37.7655	29.2506	40.2858	31.3115	42.8212	33.1457	45.344	34.9653	47.8236	36.3196
5.09898	3.25583	7.61922	5.02309	10.109	6.85138	12.6597	8.64832	15.152	10.9031	17.6951	12.581	20.2026	14.8886	22.7483	16.7641	25.2711	18.8565	27.7862	20.9636	30.2912	23.095	32.8445	25.0853	35.3572	27.392	37.8749	29.3822	40.4104	31.4308	42.9255	33.2992	45.4737	35.1067	48.0067	36.4561
5.11169	3.27037	7.62939	5.0418	10.17	6.87915	12.6979	8.68205	15.2461	10.9528	17.7587	12.6291	20.3196	14.9592	22.85	16.8761	25.3474	18.9393	27.888	21.0586	30.3904	23.19	33.0073	25.1413	35.5123	27.4822	38.0122	29.4553	40.563	31.5624	43.1112	33.4186	45.6212	35.2479	48.1898	36.5219
5.15238	3.28289	7.67263	5.06171	10.1903	6.90478	12.7487	8.71126	15.2944	11.0056	17.8604	12.6861	20.3451	15.0141	22.9162	16.9297	25.4695	18.9734	27.9897	21.1438	30.5506	23.2924	33.0938	25.2801	35.642	27.6112	38.1597	29.5965	40.7181	31.6695	43.3019	33.5112	45.8043	35.3843	48.3526	36.6705
5.14221	3.29123	7.67263	5.07935	10.2717	6.93279	12.8072	8.74272	15.4012	11.054	17.9342	12.7416	20.4493	15.0879	23.0052	17.015	25.5814	19.066	28.1296	21.2315	30.6396	23.3971	33.2743	25.3531	35.7717	27.7014	38.3504	29.7037	40.8503	31.7914	43.4341	33.6744	46.0281	35.5037	48.5382	36.8483
5.14984	3.30971	7.73366	5.10641	10.2743	6.96152	12.8199	8.77956	15.447	11.1111	17.9977	12.7937	20.5511	15.1566	23.1145	17.0588	25.6958	19.1634	28.2237	21.324	30.777	23.4726	33.3455	25.492	35.9116	27.8427	38.4522	29.7865	41.0894	31.9034	43.6249	33.8229	46.1883	35.6181	48.7315	36.9263
5.20579	3.32592	7.76164	5.12775	10.3327	6.98584	12.9089	8.81985	15.508	11.1561	18.0257	12.8483	20.6629	15.2208	23.1959	17.166	25.7975	19.2463	28.3229	21.4045	30.9143	23.5798	33.5363	25.5699	36.0438	27.9426	38.6429	29.9156	41.2038	32.0178	43.8105	33.8863	46.3282	35.7473	48.9578	37.031
5.18545	3.33057	7.78453	5.15242	10.3302	7.0092	12.9445	8.85847	15.5563	11.1998	18.0893	12.9098	20.6757	15.2793	23.2747	17.2075	25.8687	19.2974	28.4449	21.5019	31.0059	23.6577	33.6253	25.7039	36.171	28.0594	38.7624	30.0569	41.3259	32.1835	43.9402	34.0227	46.5063	35.8642	49.0799	37.1601
5.22614	3.33998	7.84302	5.17423	10.4116	7.03399	13.0107	8.89411	15.597	11.2531	18.2164	12.9691	20.7799	15.3464	23.3663	17.2635	25.9527	19.3875	28.5517	21.6018	31.1991	23.7674	33.7575	25.7721	36.3363	28.1618	38.9532	30.1593	41.5243	32.2956	44.1513	34.1494	46.7555	36.0176	49.3444	37.3063
5.20833	3.35095	7.84556	5.19199	10.4726	7.06451	13.0768	8.92653	15.6631	11.2993	18.2724	13.0106	20.841	15.414	23.4706	17.3756	26.0518	19.4776	28.6306	21.6919	31.2678	23.8891	33.8415	25.8818	36.4558	28.2568	39.0701	30.2907	41.6641	32.4295	44.3013	34.2736	46.8852	36.0956	49.4792	37.3891
5.2592	3.36919	7.86336	5.20618	10.4574	7.09824	13.0895	8.96098	15.7089	11.3447	18.3105	13.0656	20.8944	15.4747	23.5519	17.4388	26.1561	19.5434	28.7552	21.765	31.3619	23.9623	33.9813	25.9987	36.5728	28.4103	39.2176	30.354	41.8345	32.4928	44.4616	34.3637	47.025	36.1833	49.675	37.5133
5.2592	3.38075	7.93203	5.23228	10.5336	7.12494	13.1378	9.00079	15.775	11.3942	18.3589	13.1233	21.0063	15.5403	23.6231	17.5436	26.2426	19.6067	28.9002	21.8478	31.4992	24.0987	34.1187	26.0816	36.7559	28.4761	39.3448	30.4808	41.9744	32.639	44.6218	34.5415	47.1776	36.3465	49.8581	37.6302
5.24648	3.39648	7.93203	5.24945	10.5565	7.14878	13.2243	9.03894	15.7928	11.4409	18.4504	13.1834	21.0724	15.6033	23.6994	17.6093	26.3545	19.7237	28.9637	21.9185	31.6187	24.1669	34.2509	26.1936	36.8576	28.5979	39.5508	30.583	42.1626	32.7633	44.8151	34.6268	47.4141	36.461	50.0641	37.7398
5.30752	3.41019	7.94729	5.27138	10.5972	7.17656	13.2472	9.06981	15.892	11.494	18.5165	13.235	21.1563	15.6686	23.7808	17.6654	26.4409	19.8065	29.0705	22.0208	31.723	24.2644	34.3933	26.2959	37.0051	28.6929	39.6703	30.7025	42.2923	32.8729	44.96	34.7413	47.5896	36.5852	50.1785	37.8787
5.33803	3.42497	8.00323	5.29498	10.6456	7.19598	13.2828	9.11356	15.948	11.5365	18.5827	13.2955	21.2657	15.734	23.9029	17.7238	26.5503	19.8821	29.1799	22.1011	31.8654	24.3812	34.4925	26.4055	37.1551	28.8488	39.8127	30.8364	42.4627	32.963	45.1177	34.8875	47.7371	36.7022	50.4074	37.9785
5.31769	3.4388	7.96509	5.31262	10.6735	7.22424	13.3336	9.15587	16.0268	11.5871	18.6717	13.3503	21.3369	15.7994	23.9868	17.8042	26.6495	19.9648	29.2867	22.1912	31.957	24.4616	34.6425	26.5078	37.2823	28.9194	39.9678	30.9704	42.6254	33.1067	45.2601	35.0287	47.9304	36.7995	50.6337	38.0857
5.35075	3.45299	8.08462	5.33718	10.7371	7.24939	13.3692	9.18806	16.0878	11.6314	18.7556	13.4112	21.4157	15.8672	24.0529	17.8895	26.7716	20.0306	29.4342	22.2449	32.1325	24.5834	34.79	26.5955	37.4222	28.9973	40.123	31.041	42.806	33.2456	45.4763	35.1018	48.1339	36.919	50.7685	38.1954
5.37109	3.46383	8.04138	5.3603	10.7854	7.28348	13.4252	9.22548	16.1006	11.6796	18.7937	13.4645	21.4589	15.9276	24.1521	17.9479	26.8326	20.0988	29.5258	22.3618	32.2139	24.676	34.874	26.7441	37.5722	29.1483	40.1967	31.1483	42.9255	33.3649	45.6212	35.2407	48.2915	37.0626	50.9466	38.2928
5.4067	3.48255	8.09479	5.37795	10.8007	7.30732	13.5066	9.26768	16.2074	11.7265	18.8624	13.5151	21.5403	15.9906	24.3072	18.0406	26.9292	20.1841	29.6071	22.4617	32.3283	24.7564	35.0164	26.8099	37.7019	29.2629	40.3595	31.2529	43.0984	33.4843	45.7865	35.3527	48.4797	37.1527	51.1602	38.4487
5.43722	3.49745	8.18634	5.39571	10.8286	7.33604	13.5701	9.30606	16.2354	11.7736	18.9438	13.5722	21.6471	16.0533	24.3022	18.0819	27.0004	20.2742	29.7012	22.5299	32.4326	24.8611	35.1232	26.9609	37.8469	29.3628	40.5579	31.3504	43.2154	33.6109	45.929	35.4794	48.6603	37.2575	51.3382	38.5583
5.43213	3.5127	8.14565	5.42277	10.8795	7.36537	13.5727	9.35255	16.276	11.825	19.0201	13.6309	21.7183	16.1206	24.4395	18.1501	27.1632	20.3619	29.8157	22.5981	32.5902	24.9488	35.2605	27.034	37.9817	29.4602	40.652	31.4746	43.4163	33.6573	46.107	35.567	48.8078	37.377	51.5442	38.6655
5.47028	3.51938	8.20669	5.44088	10.9405	7.3929	13.6541	9.38986	16.3549	11.8759	19.0964	13.6921	21.8073	16.1859	24.4598	18.2208	27.1937	20.4325	29.9352	22.6858	32.6741	25.0389	35.3851	27.1143	38.1266	29.6014	40.8325	31.5867	43.5715	33.8131	46.2647	35.7108	48.9833	37.5157	51.6993	38.8019
5.49825	3.53047	8.2194	5.45638	10.9889	7.41865	13.71	9.42085	16.3905	11.9162	19.1727	13.7405	21.8582	16.2449	24.6099	18.3256	27.298	20.5299	30.0395	22.793	32.7784	25.1315	35.5148	27.2312	38.2614	29.6721	40.9597	31.7011	43.6681	33.9033	46.4223	35.8399	49.1587	37.6302	51.8799	38.8896
5.51097	3.5462	8.255	5.47164	11.027	7.44797	13.7431	9.46531	16.449	11.9645	19.1854	13.8005	21.9523	16.3101	24.6608	18.4083	27.3692	20.6104	30.1386	22.888	32.8954	25.2679	35.6725	27.3287	38.4293	29.8425	41.0945	31.8206	43.8461	34.0348	46.608	35.9666	49.4003	37.7496	52.1062	39.0114
5.54403	3.56217	8.26772	5.4894	11.0881	7.47491	13.8143	9.50417	16.5532	12.0087	19.3151	13.8541	22.054	16.3759	24.8159	18.4814	27.5065	20.642	30.248	22.961	32.9793	25.3337	35.7641	27.47	38.5208	29.9205	41.3106	31.918	44.0165	34.142	46.7784	36.0543	49.5453	37.8641	52.2588	39.1088
5.53385	3.57242	8.30587	5.51741	11.0753	7.50793	13.8601	9.54422	16.5863	12.0592	19.3405	13.9146	22.1303	16.4426	24.8667	18.5203	27.626	20.7395	30.3828	23.056	33.1141	25.4701	35.8887	27.565	38.6327	30.001	41.4327	32.0421	44.1716	34.276	46.9487	36.1566	49.7106	37.9664	52.4699	39.2379
5.53385	3.59066	8.34656	5.53553	11.0982	7.53988	13.8651	9.58869	16.6524	12.108	19.3863	13.9664	22.2015	16.4967	24.9507	18.6496	27.7176	20.8345	30.4515	23.1559	33.2642	25.5578	36.0285	27.643	38.8082	30.1154	41.598	32.1761	44.3141	34.3758	47.1115	36.2491	49.8606	38.0857	52.6657	39.3573
5.55674	3.59805	8.3669	5.5552	11.1694	7.56956	13.9593	9.62802	16.6906	12.1539	19.4702	14.0247	22.2727	16.5643	25.0371	18.6811	27.8371	20.8905	30.6015	23.1998	33.3659	25.6138	36.1557	27.7574	38.915	30.2445	41.7201	32.2785	44.5455	34.4806	47.2768	36.3539	50.0539	38.1881	52.8768	39.4547
5.63558	3.61379	8.41522	5.57415	11.233	7.59936	14.0101	9.66044	16.7669	12.1955	19.5516	14.0797	22.3261	16.6277	25.1389	18.7372	27.9109	20.9806	30.7159	23.3264	33.5286	25.7527	36.3185	27.8696	39.0701	30.3565	41.8854	32.393	44.6498	34.6072	47.4498	36.5074	50.2243	38.2904	53.0523	39.5814
5.63812	3.63	8.42285	5.59751	11.2254	7.63106	14.0305	9.69907	16.8508	12.2478	19.6279	14.1316	22.405	16.6911	25.2101	18.8371	28.0329	21.0464	30.8406	23.4166	33.6355	25.833	36.4151	27.9256	39.2304	30.4443	42.01	32.4977	44.7896	34.7193	47.6201	36.6097	50.4227	38.4171	53.2201	39.6667
5.64321	3.6449	8.48134	5.62004	11.2457	7.6549	14.0813	9.74508	16.8864	12.2972	19.6864	14.1958	22.5067	16.7515	25.2965	18.8858	28.0914	21.1463	30.894	23.4969	33.7372	25.9329	36.5626	28.0937	39.3448	30.5612	42.1677	32.6147	44.9626	34.8217	47.7625	36.7485	50.5702	38.534	53.421	39.7714
5.65338	3.65706	8.46863	5.63578	11.322	7.69126	14.0915	9.78215	16.9627	12.3395	19.783	14.2446	22.5754	16.8191	25.3779	18.9759	28.2084	21.2339	31.016	23.5871	33.8542	26.0547	36.6669	28.1448	39.477	30.6635	42.3101	32.7023	45.1406	34.9556	47.9507	36.8435	50.7889	38.6216	53.5863	39.9321
5.70424	3.67219	8.54492	5.65628	11.378	7.72023	14.211	9.82864	17.0034	12.3886	19.8237	14.3044	22.6949	16.8853	25.4949	19.0124	28.2847	21.2827	31.1432	23.704	34.022	26.1156	36.8322	28.2812	39.5966	30.7902	42.4678	32.8217	45.3313	35.0457	48.1364	36.9652	50.9415	38.7411	53.7465	39.9955
5.68644	3.68996	8.53221	5.67166	11.4085	7.75241	14.2492	9.86571	17.0542	12.4302	19.9203	14.3594	22.7407	16.9418	25.5788	19.1099	28.4169	21.3558	31.2068	23.7551	34.0805	26.2033	36.9644	28.3713	39.7644	30.9095	42.6127	32.9289	45.4203	35.1529	48.2661	37.0651	51.1144	38.8628	53.9271	40.1295
5.70679	3.70593	8.57544	5.69633	11.4161	7.78686	14.2568	9.89992	17.1204	12.4823	19.989	14.4166	22.8424	17.0089	25.6551	19.1683	28.4882	21.4654	31.3365	23.8648	34.2102	26.3105	37.0483	28.4688	39.8941	31.0094	42.7704	33.0311	45.5806	35.2698	48.4365	37.1699	51.2975	39.0016	54.1687	40.2586
5.7195	3.71403	8.57544	5.71492	11.4746	7.81904	14.3255	9.94116	17.1636	12.5288	20.045	14.4629	22.8627	17.0774	25.7365	19.2439	28.6204	21.5068	31.4585	23.9476	34.3348	26.3933	37.1679	28.6173	40.0569	31.0946	42.923	33.1481	45.7052	35.3283	48.6272	37.2455	51.4552	39.1039	54.3416	40.3804
5.75256	3.72381	8.62122	5.7371	11.5229	7.84956	14.3687	9.97895	17.278	12.5794	20.0933	14.5221	22.9899	17.1362	25.828	19.3242	28.7069	21.6261	31.5857	24.0645	34.4518	26.4957	37.2721	28.688	40.1662	31.236	43.0628	33.2601	45.9086	35.4769	48.7925	37.3794	51.6459	39.2112	54.5654	40.4778
5.78817	3.73168	8.68988	5.76654	11.5509	7.87483	14.4094	10.0176	17.3009	12.6221	20.1874	14.5798	23.0484	17.2008	25.917	19.4241	28.7959	21.6821	31.695	24.1279	34.5535	26.5662	37.4476	28.8073	40.3061	31.3163	43.1773	33.3722	46.0688	35.5768	48.9578	37.5305	51.7934	39.3086	54.7155	40.5753
5.8136	3.75408	8.67716	5.78406	11.5763	7.90606	14.4501	10.0596	17.3187	12.6732	20.2154	14.631	23.1094	17.2623	26.0035	19.4509	28.9154	21.7699	31.7917	24.2521	34.6858	26.6953	37.5875	28.9194	40.4714	31.4478	43.3833	33.4331	46.2138	35.6669	49.0875	37.6425	52.0045	39.4426	54.8833	40.697
5.8136	3.76612	8.74583	5.81005	11.6272	7.93407	14.5264	10.0953	17.3925	12.7236	20.312	14.6934	23.2162	17.3269	26.0646	19.5093	28.9815	21.8576	31.8858	24.3179	34.8104	26.8148	37.6841	28.9681	40.6189	31.5428	43.4825	33.5549	46.3944	35.8058	49.2859	37.7301	52.1876	39.5205	55.0893	40.8214
5.87463	3.77697	8.78398	5.82948	11.6984	7.96697	14.5747	10.1312	17.4535	12.7681	20.3832	14.7475	23.3027	17.3955	26.2095	19.6384	29.0909	21.9015	32.0002	24.4031	34.9401	26.9049	37.8367	29.0997	40.7664	31.6549	43.6223	33.6548	46.5469	35.9057	49.4258	37.8106	52.3707	39.6302	55.2521	40.943
5.82631	3.79163	8.77635	5.85427	11.7035	8.00118	14.6103	10.1678	17.5298	12.8192	20.4163	14.8033	23.3739	17.4523	26.2756	19.6897	29.185	22.0135	32.107	24.5128	34.9935	27.0023	37.9435	29.202	40.8554	31.7377	43.7495	33.74	46.7071	36.0152	49.5936	37.9542	52.5284	39.7397	55.4657	41.0089
5.867	3.80713	8.78652	5.8737	11.7722	8.02621	14.6815	10.2129	17.5451	12.8637	20.5511	14.8642	23.4782	17.513	26.3596	19.7871	29.2969	22.1134	32.2317	24.5955	35.1156	27.0802	38.091	29.314	40.98	31.8595	43.8995	33.8521	46.8623	36.1492	49.7793	38.0639	52.7369	39.8688	55.6386	41.1575
5.91787	3.82215	8.84501	5.88598	11.79	8.05744	14.712	10.2506	17.6341	12.9092	20.5663	14.9244	23.5341	17.5773	26.4181	19.8625	29.363	22.1865	32.3461	24.6491	35.2656	27.1777	38.18	29.4041	41.1275	31.9667	44.0572	33.9958	47.0149	36.232	49.9751	38.1491	52.8666	39.9785	55.8268	41.25
5.89752	3.83669	8.85773	5.91065	11.8459	8.08677	14.801	10.2862	17.6875	12.9537	20.6858	14.9719	23.585	17.6405	26.5376	19.9211	29.4825	22.2474	32.4682	24.7247	35.3622	27.2898	38.3377	29.4797	41.2725	32.0812	44.2251	34.0591	47.142	36.327	50.1022	38.2588	53.0955	40.0539	56.0099	41.3377
5.9433	3.84921	8.86027	5.93616	11.851	8.11478	14.8112	10.3327	17.7587	12.9972	20.7062	15.0373	23.6638	17.7007	26.652	20.0209	29.5563	22.335	32.5495	24.8732	35.525	27.3628	38.4954	29.6112	41.4276	32.1859	44.3598	34.1858	47.3023	36.4561	50.2599	38.3806	53.2659	40.166	56.2108	41.4692
5.95093	3.86637	8.91876	5.96203	11.9222	8.14374	14.8672	10.373	17.8197	13.0437	20.7876	15.0906	23.7427	17.7657	26.6876	20.0478	29.6758	22.4519	32.6894	24.9488	35.614	27.5017	38.592	29.6868	41.5548	32.2907	44.5251	34.2662	47.4599	36.5414	50.4532	38.4756	53.4261	40.2708	56.3939	41.574
5.9789	3.87924	8.9798	5.98479	11.9197	8.17152	14.8748	10.3985	17.9036	13.0986	20.8638	15.1508	23.8368	17.8246	26.797	20.1622	29.7775	22.5128	32.7352	25.0194	35.7513	27.5967	38.7573	29.7769	41.6718	32.3784	44.6726	34.3637	47.6125	36.6412	50.6134	38.5924	53.5736	40.3975	56.5898	41.6373
5.99925	3.89045	8.99506	6.00601	12.0061	8.20573	14.9867	10.4432	17.9596	13.1354	20.9173	15.2081	23.9156	17.8907	26.8733	20.2425	29.8843	22.5518	32.9056	25.0754	35.8683	27.7039	38.826	29.9011	41.8116	32.4954	44.843	34.4879	47.7753	36.7972	50.7329	38.7046	53.7694	40.4535	56.7779	41.7738
6.02468	3.90523	9.00269	6.02639	12.0519	8.23469	15.0274	10.4873	18.0283	13.1842	20.9808	15.2693	23.9639	17.9433	26.9724	20.3132	29.9555	22.6541	32.9692	25.1899	35.9726	27.8085	38.9913	29.9961	41.9769	32.6001	44.9753	34.6072	47.91	36.8653	50.9415	38.8263	53.9475	40.602	56.9407	41.8882
6.05011	3.92347	9.05609	6.05321	12.0773	8.26151	15.0782	10.5261	18.0511	13.231	21.0698	15.3303	24.0885	18.0083	27.0589	20.3936	30.0547	22.7589	33.1268	25.2776	36.0743	27.8768	39.0727	30.0886	42.0812	32.7097	45.1126	34.6924	48.1542	36.9482	51.1297	38.8751	54.128	40.6776	57.1264	41.9906
6.03485	3.93503	9.09424	6.07646	12.0951	8.29441	15.0884	10.567	18.1427	13.2727	21.1156	15.3861	24.1572	18.0662	27.1556	20.4886	30.159	22.827	33.2133	25.3872	36.2422	27.9693	39.2024	30.2055	42.2389	32.7682	45.2627	34.7851	48.2763	37.126	51.2034	39.0237	54.3391	40.7701	57.3196	42.1148
6.09334	3.95076	9.12476	6.09744	12.1434	8.3229	15.1927	10.6068	18.2063	13.3148	21.2123	15.445	24.2437	18.1312	27.2827	20.5495	30.2378	22.9001	33.3176	25.4676	36.3515	28.0741	39.3855	30.3201	42.3508	32.8997	45.4	34.8873	48.4263	37.1455	51.4399	39.1064	54.4713	40.9115	57.5002	42.1976
6.05774	3.9603	9.11458	6.12032	12.1638	8.34901	15.1825	10.6446	18.2088	13.3548	21.2555	15.5023	24.3149	18.1865	27.3768	20.5763	30.3548	22.9902	33.4371	25.5236	36.4278	28.1691	39.4974	30.381	42.4881	32.9776	45.5144	35.0262	48.5942	37.2649	51.6154	39.2039	54.6621	40.9894	57.6681	42.2852
6.1086	3.97282	9.14764	6.13701	12.2477	8.38536	15.2512	10.6822	18.3004	13.3939	21.3674	15.5598	24.3988	18.2486	27.3972	20.7054	30.4871	23.0658	33.4803	25.6332	36.5295	28.2835	39.6347	30.5076	42.6381	33.0799	45.6772	35.1042	48.7188	37.3891	51.7527	39.3257	54.8579	41.0966	57.8384	42.4071
6.11115	3.98784	9.21122	6.16085	12.2401	8.40944	15.2817	10.7247	18.3284	13.446	21.3979	15.6218	24.4548	18.3117	27.5269	20.7639	30.5633	23.1438	33.6278	25.7185	36.6974	28.3444	39.7441	30.6075	42.8187	33.2188	45.8247	35.1821	48.8434	37.4792	51.9384	39.4645	55.0207	41.1648	58.08	42.5191
6.18235	4.00429	9.2392	6.1866	12.3393	8.44437	15.4165	10.767	18.4402	13.4851	21.4767	15.6854	24.587	18.3769	27.5981	20.8078	30.6702	23.2241	33.7677	25.8038	36.8347	28.4565	39.8865	30.7074	42.9281	33.2797	46.0205	35.3137	49.0621	37.5718	52.1113	39.5279	55.191	41.267	58.225	42.602
6.15946	4.01752	9.26208	6.21044	12.3444	8.46868	15.4215	10.8107	18.4886	13.5321	21.5429	15.7398	24.6429	18.4322	27.7151	20.9028	30.7846	23.3338	33.8491	25.8646	36.9008	28.5638	39.9907	30.8	43.0654	33.4015	46.1044	35.4184	49.2045	37.679	52.2868	39.5985	55.3691	41.4084	58.4208	42.7213
6.2027	4.02908	9.27226	6.22772	12.3673	8.50182	15.4775	10.8565	18.5623	13.5708	21.5963	15.8014	24.7498	18.4948	27.7634	20.9588	30.838	23.3947	33.9457	25.9719	37.0127	28.6198	40.1179	30.8803	43.2053	33.4916	46.2774	35.5061	49.3647	37.7764	52.4699	39.7179	55.5623	41.496	58.6268	42.8114
6.19253	4.04756	9.30278	6.25526	12.3952	8.53162	15.4724	10.8899	18.5572	13.6224	21.6675	15.8631	24.7879	18.5506	27.8829	21.0586	30.9601	23.458	34.0881	26.0742	37.1297	28.783	40.2629	31.0021	43.3324	33.5964	46.3969	35.6133	49.5071	37.852	52.6352	39.8445	55.7251	41.5667	58.7819	42.8942
6.24593	4.06353	9.32312	6.27433	12.4664	8.55892	15.5335	10.9353	18.6488	13.6652	21.8048	15.924	24.8566	18.6057	27.9439	21.1342	31.0796	23.5408	34.1441	26.1449	37.2823	28.8292	40.4129	31.1069	43.4774	33.7108	46.6105	35.7204	49.6699	37.9738	52.803	39.9005	55.8853	41.6934	59.0312	43.0209
6.24847	4.07974	9.35618	6.299	12.5046	8.58908	15.5716	10.9776	18.7251	13.7055	21.8328	15.9816	24.943	18.6735	28.0406	21.2072	31.1635	23.6505	34.2789	26.2154	37.4145	28.9413	40.4994	31.219	43.63	33.818	46.6944	35.796	49.8174	38.0639	52.9505	40.0321	56.0964	41.7714	59.1405	43.1379
6.28408	4.08856	9.3867	6.32332	12.5046	8.62126	15.6403	11.0172	18.7607	13.7492	21.965	16.0359	25.0142	18.7283	28.1169	21.2803	31.25	23.7065	34.3781	26.3007	37.5442	29.0436	40.5833	31.292	43.752	33.8838	46.8928	35.9251	49.9674	38.1613	53.1158	40.1612	56.2541	41.8809	59.3618	43.2474
6.28408	4.10561	9.42739	6.33703	12.5834	8.64903	15.7267	11.0609	18.8395	13.7908	21.9574	16.0953	25.0905	18.794	28.2389	21.368	31.3746	23.7868	34.5001	26.3835	37.6002	29.107	40.7842	31.4211	43.8817	34.0178	47.0022	35.9933	50.1175	38.2929	53.2761	40.2684	56.4041	41.9735	59.55	43.3181
6.37817	4.12396	9.49097	6.35765	12.6089	8.68765	15.7598	11.1062	18.9082	13.8344	22.1202	16.1543	25.1668	18.8496	28.2974	21.4289	31.484	23.8842	34.6197	26.5249	37.8011	29.2141	40.8986	31.4674	44.0623	34.0665	47.17	36.1053	50.3108	38.3659	53.4871	40.3146	56.6127	42.066	59.7509	43.4545
6.30697	4.13755	9.49605	6.38304	12.6419	8.71078	15.7776	11.1489	18.9362	13.8835	22.1252	16.217	25.2329	18.9091	28.3991	21.5044	31.5297	23.9598	34.7214	26.5735	37.8876	29.3189	41.0232	31.5818	44.1589	34.2199	47.2692	36.1833	50.4583	38.4584	53.6245	40.4292	56.7805	42.2025	59.9289	43.5544
6.36546	4.15102	9.51385	6.3977	12.6902	8.74737	15.8768	11.1836	18.9845	13.9282	22.1558	16.2689	25.3398	18.9774	28.4653	21.5604	31.6544	24.0133	34.8231	26.671	37.9791	29.409	41.1428	31.7451	44.3013	34.3028	47.4701	36.2661	50.6363	38.5364	53.772	40.5242	56.9331	42.2926	60.0993	43.6104
6.34766	4.16378	9.53166	6.4194	12.7258	8.7705	15.8819	11.232	19.0659	13.97	22.2524	16.3247	25.3779	19.0396	28.5594	21.653	31.7459	24.123	34.9045	26.7464	38.1266	29.526	41.2521	31.8327	44.4158	34.3588	47.582	36.3854	50.8092	38.6655	53.9525	40.646	57.0831	42.3072	60.2875	43.7224
6.40869	4.17295	9.59269	6.44514	12.7589	8.80518	15.948	11.2768	19.1142	14.0112	22.316	16.3837	25.4949	19.0919	28.6535	21.6993	31.812	24.1741	35.0418	26.8561	38.1877	29.5965	41.3717	31.901	44.5633	34.4781	47.7702	36.5194	50.9237	38.7215	54.1433	40.6874	57.2993	42.4558	60.4935	43.8492
6.38072	4.18833	9.60032	6.46565	12.7945	8.83808	15.9658	11.316	19.1599	14.054	22.3694	16.4436	25.5712	19.1553	28.7425	21.826	31.9392	24.2936	35.1486	26.9243	38.3275	29.6819	41.5039	31.9837	44.693	34.5854	47.877	36.5876	51.1144	38.8287	54.2857	40.8286	57.4748	42.5338	60.6588	43.9418
6.41632	4.19775	9.60286	6.48818	12.8504	8.85966	16.07	11.3583	19.2515	14.1066	22.4762	16.4978	25.6348	19.2199	28.7806	21.8844	32.0053	24.3763	35.2631	27.0144	38.442	29.7816	41.6489	32.0934	44.8176	34.6852	48.0703	36.6996	51.2263	38.9456	54.479	40.8969	57.6833	42.6629	60.8673	44.0709
6.45447	4.2142	9.64355	6.51035	12.8886	8.8959	16.0599	11.3977	19.3049	14.1455	22.4889	16.5596	25.7467	19.2801	28.89	21.9332	32.1198	24.408	35.3851	27.0802	38.559	29.8767	41.7811	32.1763	44.9804	34.7851	48.1822	36.8336	51.4069	39.0236	54.6138	41.0065	57.8359	42.7287	61.0657	44.1365
6.46973	4.22922	9.70713	6.52846	12.9242	8.92438	16.1336	11.438	19.3354	14.1954	22.6084	16.6125	25.8153	19.3416	29.0044	22.0208	32.2596	24.52	35.4919	27.1582	38.6912	29.9327	41.9134	32.3199	45.1228	34.863	48.3678	36.8994	51.5722	39.1381	54.7994	41.1015	58.0139	42.7992	61.2361	44.2438
6.53585	4.24471	9.68933	6.54503	12.9623	8.96003	16.2023	11.4822	19.3914	14.2374	22.6669	16.6674	25.8662	19.3991	29.1011	22.0817	32.3614	24.615	35.5504	27.2848	38.8031	30.0618	42.0024	32.4076	45.2423	34.9484	48.5001	36.975	51.7298	39.2112	54.9571	41.1941	58.1614	42.9308	61.4344	44.3412
6.51042	4.25818	9.6995	6.56852	13.0056	8.99757	16.2582	11.5259	19.4575	14.2822	22.7153	16.7295	25.9984	19.466	29.1901	22.1767	32.4173	24.6857	35.642	27.3774	38.9175	30.1276	42.1702	32.4954	45.3745	35.0579	48.5942	37.1114	51.8672	39.316	55.13	41.2744	58.3827	43.0478	61.5845	44.502
6.50533	4.2732	9.79614	6.59045	13.0564	9.02165	16.304	11.5715	19.5668	14.3215	22.789	16.7809	26.0239	19.5264	29.2842	22.2376	32.5394	24.7417	35.7971	27.4626	39.0396	30.2641	42.2821	32.5611	45.5755	35.1554	48.7773	37.1821	52.0147	39.3963	55.2775	41.3816	58.5683	43.094	61.7955	44.5849
6.55365	4.28739	9.81903	6.60761	13.0844	9.04847	16.36	11.6092	19.5668	14.3706	22.8399	16.8303	26.0849	19.5837	29.335	22.2863	32.6106	24.844	35.8938	27.5625	39.1693	30.3152	42.4347	32.7122	45.6797	35.243	48.9527	37.2746	52.2029	39.5156	55.4479	41.4766	58.7362	43.2061	61.9659	44.6628
6.57654	4.29823	9.80123	6.63372	13.0895	9.0834	16.3981	11.6486	19.6635	14.4095	22.8882	16.8929	26.1739	19.6471	29.4266	22.3448	32.7148	24.8928	35.9675	27.6234	39.2736	30.437	42.5262	32.7706	45.8043	35.3331	49.0621	37.3672	52.3529	39.6131	55.6488	41.5741	58.876	43.2889	62.1516	44.7529
6.56891	4.31516	9.86481	6.65064	13.1276	9.11189	16.449	11.6907	19.6838	14.4561	23.0001	16.9517	26.2756	19.7137	29.5207	22.4642	32.8395	25.0145	36.0794	27.7111	39.388	30.5197	42.689	32.9022	45.9442	35.4379	49.2274	37.4865	52.5284	39.7056	55.776	41.6544	59.0668	43.3961	62.3754	44.8625
6.60706	4.32577	9.88261	6.67913	13.2116	9.1492	16.5075	11.73	19.7525	14.4991	23.0611	17.0031	26.329	19.7752	29.6249	22.5567	32.9158	25.112	36.2091	27.8305	39.4898	30.627	42.8212	32.9972	46.0663	35.5378	49.3749	37.5572	52.6861	39.7861	55.9794	41.73	59.2117	43.4983	62.4898	44.9745
6.66046	4.339	9.94873	6.70011	13.2319	9.17828	16.5685	11.774	19.8161	14.5447	23.084	17.0576	26.4358	19.8287	29.7241	22.6176	33.0505	25.151	36.3235	27.9182	39.6449	30.6976	42.9204	33.1189	46.2189	35.623	49.5377	37.6887	52.8158	39.8641	56.1574	41.8469	59.461	43.5667	62.7289	45.0817
6.63503	4.35473	9.9411	6.7224	13.2879	9.21261	16.571	11.8159	19.8898	14.5875	23.1781	17.1159	26.5071	19.8937	29.8182	22.6834	33.1167	25.2508	36.4609	27.9936	39.7313	30.7902	43.0756	33.1823	46.3537	35.6816	49.6521	37.7521	52.9505	39.9663	56.2592	41.9371	59.5678	43.6543	62.9171	45.1451
6.61977	4.3688	9.96399	6.74553	13.3235	9.24801	16.627	11.8531	19.9305	14.6363	23.2875	17.1757	26.5808	19.9557	29.925	22.7808	33.254	25.3093	36.5397	28.0887	39.8636	30.8681	43.1773	33.2237	46.491	35.8179	49.8072	37.9031	53.1438	40.0686	56.4601	42.0369	59.756	43.798	63.0748	45.2522
6.67063	4.38668	10.0428	6.76591	13.3514	9.28437	16.7058	11.9043	20.0221	14.6845	23.351	17.2363	26.6698	20.0224	30.0013	22.8246	33.3125	25.4213	36.6669	28.1203	39.9857	30.9728	43.3044	33.3576	46.6131	35.8447	49.9802	37.9421	53.2786	40.1709	56.6254	42.1051	59.9492	43.854	63.3265	45.3692
6.71895	4.39192	10.0072	6.78904	13.3743	9.30356	16.7541	11.9365	20.1009	14.7196	23.4095	17.281	26.7665	20.0721	30.1081	22.9026	33.404	25.4969	36.7711	28.2275	40.0747	31.0703	43.4825	33.4746	46.7962	35.9885	50.1124	38.0297	53.4541	40.2659	56.8008	42.2147	60.1171	43.9198	63.4613	45.452
6.70878	4.4079	10.0657	6.80966	13.4481	9.33968	16.7847	11.9767	20.1289	14.7708	23.44	17.3423	26.83	20.1348	30.1768	22.9611	33.4956	25.5382	36.8703	28.3127	40.2094	31.1702	43.5638	33.5428	46.903	36.0737	50.2599	38.1515	53.6092	40.3683	56.9356	42.2951	60.3256	44.01	63.6495	45.5275
6.73421	4.42184	10.1191	6.8397	13.4786	9.369	16.8304	12.0104	20.1772	14.8118	23.5519	17.3997	26.8885	20.1925	30.2531	23.0244	33.5948	25.643	36.9542	28.3883	40.3086	31.2335	43.6757	33.6062	47.02	36.1858	50.4303	38.2173	53.7694	40.4754	57.1238	42.3512	60.4833	44.105	63.8529	45.6274
6.75201	4.43269	10.1344	6.85805	13.4964	9.40095	16.8661	12.058	20.2408	14.8551	23.5799	17.4548	26.975	20.2505	30.3116	23.0877	33.7118	25.7259	37.0611	28.4784	40.4358	31.3187	43.8182	33.7572	47.1471	36.2393	50.5625	38.2661	53.9195	40.5485	57.2764	42.49	60.6308	44.2097	64.0233	45.7224
6.81051	4.45117	10.17	6.88368	13.5396	9.43563	16.9652	12.0922	20.284	14.8961	23.6918	17.5104	27.0487	20.31	30.4438	23.1804	33.8058	25.8233	37.1882	28.5539	40.5553	31.4065	43.9529	33.8473	47.3302	36.3392	50.7024	38.4024	54.067	40.5899	57.4646	42.5728	60.8902	44.3071	64.2064	45.871
6.79779	4.46833	10.1751	6.91169	13.6032	9.47175	17.0059	12.1306	20.3272	14.9307	23.7376	17.5666	27.1352	20.3645	30.4896	23.2509	33.9152	25.8939	37.2899	28.6538	40.6672	31.4868	44.0648	33.9228	47.4523	36.4757	50.8423	38.4949	54.2272	40.7191	57.6426	42.6264	60.9919	44.3656	64.4099	45.9196
6.85374	4.48085	10.2132	6.93458	13.6464	9.49821	17.0313	12.1694	20.4112	14.9817	23.7986	17.6234	27.2446	20.4311	30.5812	23.3386	33.9839	25.9597	37.4145	28.7074	40.7995	31.5867	44.192	34.0519	47.582	36.5341	50.9822	38.5875	54.3849	40.8067	57.7698	42.7506	61.1674	44.4581	64.5549	46.0487
6.82576	4.49312	10.2844	6.9577	13.6541	9.52336	17.0517	12.2082	20.4519	15.0259	23.8724	17.6819	27.3158	20.4864	30.7109	23.3606	34.078	26.0571	37.5417	28.8097	40.9317	31.6623	44.3471	34.0714	47.732	36.5877	51.1271	38.6704	54.5476	40.909	57.9478	42.8311	61.3836	44.58	64.7888	46.1219
6.91223	4.51327	10.2717	6.97487	13.6998	9.56187	17.1305	12.2524	20.5714	15.0669	23.9436	17.7374	27.3844	20.5429	30.777	23.4532	34.2204	26.1545	37.6053	28.8998	41.0258	31.7597	44.431	34.2054	47.8668	36.7047	51.2848	38.7752	54.746	41.004	58.1512	42.9308	61.526	44.6189	64.9897	46.2364
6.87408	4.5234	10.3149	7.0024	13.7609	9.59214	17.1763	12.2874	20.6223	15.1109	24.0021	17.7957	27.4531	20.5982	30.8329	23.5531	34.289	26.2203	37.6994	28.9899	41.1479	31.8766	44.5811	34.293	47.9965	36.7533	51.4094	38.8579	54.8274	41.0455	58.2631	43.0113	61.7142	44.7772	65.1474	46.3143
6.94021	4.53782	10.3531	7.02005	13.8016	9.62266	17.1916	12.329	20.6884	15.1488	24.0885	17.8522	27.4963	20.6572	30.9448	23.6115	34.3882	26.2885	37.7909	29.0582	41.242	31.9448	44.7413	34.3758	48.1161	36.8264	51.6027	38.9383	55.0232	41.1185	58.4819	43.1331	61.8998	44.8138	65.3432	46.3898
6.92749	4.55559	10.3506	7.03781	13.8117	9.65973	17.2577	12.3683	20.7011	15.1891	24.1216	17.905	27.593	20.7098	31.072	23.6918	34.5001	26.3641	37.941	29.1532	41.3793	32.0252	44.81	34.4295	48.2559	36.9726	51.7324	39.0528	55.1707	41.2355	58.6065	43.1721	62.0397	44.9332	65.5212	46.4726
6.98598	4.57037	10.3989	7.06332	13.888	9.69168	17.334	12.4042	20.8003	15.2309	24.2106	17.9717	27.6769	20.7723	31.1661	23.7479	34.5993	26.4518	38.03	29.253	41.4912	32.108	44.9905	34.5561	48.4263	37.0676	51.8901	39.1137	55.3284	41.3328	58.7718	43.2744	62.2304	44.9916	65.7349	46.5896
6.98853	4.58682	10.4065	7.09133	13.9237	9.72541	17.3467	12.4475	20.8181	15.2719	24.2869	18.0235	27.771	20.8254	31.2424	23.8088	34.6756	26.5541	38.1393	29.3456	41.6107	32.1859	45.0897	34.6511	48.5408	37.148	52.0528	39.2355	55.4962	41.3986	58.965	43.3815	62.4135	45.0818	65.9129	46.6967
6.96309	4.60005	10.4243	7.11445	13.9542	9.75688	17.4179	12.4887	20.9198	15.3137	24.3607	18.0776	27.8397	20.892	31.3314	23.9453	34.8028	26.6369	38.2614	29.3895	41.7379	32.2932	45.2499	34.751	48.6603	37.2186	52.1927	39.2696	55.6234	41.5107	59.1456	43.4497	62.6144	45.1987	66.0782	46.7431
7.00124	4.60791	10.5057	7.1371	13.9898	9.78406	17.5069	12.5234	20.9681	15.3478	24.4064	18.1425	27.9134	20.9431	31.4102	23.9404	34.8969	26.6515	38.3784	29.4625	41.8523	32.3759	45.3466	34.7973	48.8485	37.3039	52.3402	39.4157	55.8039	41.6106	59.3058	43.5423	62.8026	45.2303	66.2766	46.8624
7.02667	4.6215	10.5616	7.16022	14.0635	9.81922	17.5374	12.5676	21.052	15.3886	24.5361	18.1998	28.0126	21.0036	31.5145	24.028	34.9579	26.7684	38.4547	29.5916	41.9769	32.4734	45.4534	34.9167	48.9782	37.411	52.4851	39.4913	55.9819	41.6617	59.4788	43.6495	62.9222	45.318	66.4393	46.9306
7.0521	4.63616	10.5794	7.18597	14.0559	9.85116	17.573	12.603	21.0342	15.4341	24.5539	18.2459	28.0431	21.063	31.5933	24.1328	35.0825	26.8391	38.592	29.6818	42.0812	32.5587	45.5704	35.036	49.0748	37.5037	52.6174	39.5838	56.1244	41.7446	59.6161	43.7323	63.1561	45.4423	66.6097	47.0451
7.08008	4.65071	10.5972	7.20838	14.0686	9.88728	17.6036	12.6433	21.1182	15.4764	24.6073	18.3038	28.1626	21.1225	31.6569	24.2083	35.1384	26.939	38.7039	29.7938	42.2185	32.6293	45.7153	35.1116	49.2452	37.6108	52.7445	39.6228	56.2795	41.8444	59.7916	43.8078	63.3011	45.5055	66.7979	47.1621
7.08771	4.66418	10.6583	7.23115	14.1144	9.91756	17.6214	12.6848	21.2046	15.5175	24.7065	18.3579	28.211	21.1771	31.7408	24.2692	35.2961	26.9876	38.7853	29.8669	42.3203	32.7195	45.8603	35.1725	49.3876	37.662	52.9327	39.7593	56.4626	41.9029	59.9747	43.9028	63.5172	45.6006	66.9861	47.2473
7.12585	4.68146	10.6557	7.24664	14.1881	9.95713	17.6926	12.7248	21.2962	15.5602	24.7396	18.4102	28.3025	21.237	31.8451	24.3349	35.3673	27.0607	38.9074	29.9278	42.4906	32.7925	46.0281	35.2845	49.5122	37.7521	53.0802	39.8664	56.605	42.0149	60.1654	43.9759	63.6826	45.6932	67.2506	47.3569
7.06228	4.69612	10.6608	7.27203	14.2187	9.99349	17.7434	12.7694	21.2962	15.6005	24.8515	18.4716	28.3559	21.296	31.9316	24.3886	35.4792	27.129	39.0065	30.0155	42.5797	32.8826	46.0637	35.3284	49.6521	37.8495	53.1972	39.9346	56.7093	42.1318	60.2976	44.0489	63.8402	45.7686	67.3777	47.4056
7.13603	4.71293	10.6939	7.2917	14.239	10.0272	17.779	12.8055	21.3496	15.6436	24.9405	18.525	28.4704	21.3585	32.0231	24.447	35.586	27.2142	39.1439	30.1324	42.6737	32.9557	46.2265	35.4501	49.7716	37.9542	53.3524	40.0028	56.9026	42.2098	60.4451	44.1318	64.0132	45.8515	67.5532	47.5104
7.13348	4.72413	10.7473	7.319	14.2949	10.0511	17.8477	12.8509	21.4411	15.6945	24.9507	18.579	28.539	21.4184	32.1274	24.5274	35.6649	27.2945	39.2125	30.2006	42.7984	33.0654	46.3435	35.5402	49.9395	38.0371	53.5049	40.1197	57.0755	42.278	60.6206	44.2389	64.2014	45.9465	67.7236	47.6029
7.17417	4.73772	10.7422	7.34224	14.3204	10.0815	17.9189	12.8886	21.4971	15.7269	25.0473	18.6264	28.6331	21.474	32.2164	24.6054	35.7412	27.336	39.3372	30.259	42.8848	33.131	46.4528	35.6207	50.059	38.0858	53.6448	40.2099	57.2128	42.3097	60.8622	44.2998	64.3946	46.0001	67.9296	47.7198
7.18689	4.75489	10.8236	7.36072	14.3814	10.1129	17.9342	12.9234	21.5352	15.7674	25.0982	18.6824	28.6611	21.5281	32.2698	24.7028	35.8607	27.4383	39.4389	30.3419	43.0323	33.2213	46.641	35.7059	50.204	38.21	53.7643	40.3025	57.3527	42.4145	60.9512	44.3778	64.5065	46.1097	68.1432	47.7515
7.23775	4.76693	10.8007	7.38778	14.4094	10.1449	18.0079	12.9648	21.5912	15.8094	25.1846	18.7363	28.7755	21.5946	32.3461	24.7515	35.9573	27.5235	39.5457	30.4198	43.1875	33.2967	46.7199	35.8277	50.3438	38.2904	53.9297	40.3926	57.5256	42.5167	61.1242	44.4363	64.7736	46.1925	68.2805	47.8904
7.20978	4.78266	10.8541	7.41233	14.4399	10.1798	18.0511	13.0073	21.6471	15.8561	25.2584	18.7838	28.8239	21.6441	32.4453	24.8319	36.0438	27.5966	39.6449	30.5295	43.2841	33.3796	46.8521	35.8812	50.4939	38.3489	54.0543	40.4559	57.6553	42.602	61.2996	44.5605	64.9109	46.2754	68.4713	47.9537
7.25301	4.79351	10.8973	7.432	14.4933	10.212	18.1045	13.0435	21.7133	15.9033	25.3143	18.841	28.9332	21.711	32.5648	24.8855	36.1811	27.643	39.7619	30.6415	43.4036	33.4478	46.9843	36.0128	50.6337	38.4439	54.2221	40.5266	57.8359	42.6654	61.4929	44.6263	65.066	46.3631	68.6722	48.0706
7.28099	4.81413	10.9049	7.45536	14.5289	10.2494	18.1249	13.0823	21.7845	15.9486	25.3906	18.8963	28.9942	21.7712	32.6233	24.9635	36.2727	27.7501	39.856	30.7074	43.5308	33.5696	47.1268	36.0835	50.7431	38.5413	54.362	40.6581	58.0368	42.7798	61.6226	44.6945	65.2669	46.4166	68.9011	48.1705
7.32931	4.82224	10.9431	7.46991	14.5671	10.2789	18.2139	13.1162	21.8379	15.9837	25.4873	18.9489	29.0858	21.8286	32.7326	25.0195	36.3312	27.8134	39.9729	30.8145	43.6401	33.6354	47.2666	36.1468	50.8906	38.5949	54.5069	40.736	58.1563	42.8578	61.7803	44.8236	65.4119	46.519	69.013	48.2363
7.29624	4.83523	10.9609	7.49685	14.5899	10.312	18.2342	13.1518	21.8862	16.0301	25.5178	18.9988	29.1545	21.8848	32.8217	25.0853	36.4456	27.8963	40.0874	30.8559	43.7342	33.7011	47.3582	36.1956	51.0203	38.6948	54.6671	40.8018	58.3344	42.9016	62.0066	44.843	65.6255	46.5945	69.2469	48.341
7.33439	4.85299	10.9863	7.51735	14.6586	10.3455	18.2953	13.1948	21.9421	16.0803	25.6043	19.0509	29.2511	21.9508	32.8751	25.1388	36.588	27.9717	40.2145	30.9826	43.8766	33.8107	47.5362	36.3222	51.2085	38.7898	54.8299	40.8847	58.4793	43.0234	62.1033	44.9259	65.7908	46.6871	69.4402	48.4457
7.35982	4.86479	11.0296	7.54166	14.6637	10.3802	18.3487	13.2229	22.0159	16.1171	25.6551	19.1104	29.3223	22.0162	32.9895	25.2314	36.6491	28.0375	40.2959	31.0239	43.9707	33.8789	47.6227	36.4269	51.2899	38.8653	54.9571	40.9724	58.5912	43.0965	62.3601	45.0185	65.9815	46.7917	69.5877	48.4726
7.34456	4.87802	11.0525	7.56205	14.7222	10.4131	18.3792	13.2668	22.1024	16.1658	25.7441	19.1574	29.3706	22.0678	33.076	25.302	36.7304	28.1203	40.4383	31.1214	44.131	33.9739	47.7473	36.4853	51.4577	38.9262	55.1326	41.0674	58.7692	43.133	62.4771	45.1159	66.1291	46.8405	69.8115	48.5822
7.36491	4.8928	11.0982	7.58684	14.7807	10.4519	18.4301	13.3032	22.1074	16.2081	25.8204	19.2048	29.4723	22.1269	33.1497	25.3386	36.8144	28.1958	40.5375	31.2164	44.2073	34.0275	47.8617	36.556	51.5645	39.0431	55.2546	41.1234	58.9523	43.2719	62.5966	45.1987	66.3045	46.9525	69.9717	48.6649
7.39288	4.90711	11.1211	7.61295	14.7832	10.4832	18.5165	13.3416	22.1685	16.2452	25.8916	19.2608	29.5614	22.1944	33.2438	25.4263	36.9441	28.2786	40.6316	31.2602	44.3471	34.1006	48.0601	36.6608	51.7222	39.1309	55.4377	41.2402	59.0744	43.3255	62.8103	45.2914	66.5003	47.011	70.1497	48.7576
7.42086	4.92451	11.1542	7.63893	14.8417	10.5106	18.5394	13.3721	22.2041	16.2909	25.9399	19.3193	29.6402	22.262	33.3684	25.4945	37.0636	28.3201	40.7359	31.365	44.4565	34.2248	48.1415	36.7558	51.8468	39.1746	55.542	41.3011	59.2346	43.4107	62.9425	45.357	66.6682	47.1353	70.371	48.8355
7.4234	4.93583	11.1771	7.66456	14.8417	10.5381	18.5623	13.4085	22.3287	16.3408	26.0061	19.365	29.714	22.3126	33.4218	25.5821	37.1475	28.4005	40.8554	31.4576	44.5582	34.293	48.2814	36.8069	51.9816	39.2794	55.7149	41.401	59.377	43.4765	63.1281	45.4691	66.8589	47.1766	70.5337	48.889
7.459	4.95026	11.2228	7.69055	14.918	10.5698	18.6208	13.4497	22.3541	16.3833	26.0569	19.4154	29.775	22.3725	33.5388	25.6577	37.2213	28.5125	40.9724	31.533	44.7108	34.388	48.4288	36.936	52.1138	39.3671	55.8828	41.5107	59.5678	43.5739	63.3087	45.5081	67.0039	47.2863	70.7474	48.9938
7.50987	4.97243	11.2356	7.71343	14.9536	10.6021	18.7047	13.4795	22.4584	16.4337	26.1459	19.4693	29.8869	22.4414	33.6558	25.7088	37.3535	28.5905	41.0894	31.6159	44.8329	34.4417	48.5433	36.9603	52.2385	39.4329	55.9896	41.5594	59.728	43.686	63.4893	45.6007	67.2378	47.357	70.9	49.0986
7.49207	4.98328	11.2178	7.73036	15.0223	10.6309	18.781	13.5249	22.4864	16.474	26.2197	19.5203	29.9759	22.5068	33.6965	25.7892	37.4018	28.6441	41.2165	31.6841	44.9092	34.522	48.6425	37.07	52.4241	39.5011	56.1498	41.6495	59.8628	43.7493	63.6088	45.703	67.3523	47.4397	71.0729	49.1474
7.56582	4.99901	11.3424	7.7592	15.0325	10.6598	18.7785	13.5557	22.5652	16.5201	26.2858	19.5725	30.0267	22.5516	33.783	25.8501	37.5137	28.705	41.2877	31.7742	45.0261	34.634	48.7773	37.165	52.5869	39.5936	56.2871	41.7323	60.0535	43.8272	63.7792	45.7492	67.5583	47.5347	71.2865	49.2594
7.53276	5.01129	11.3322	7.78245	15.096	10.6908	18.8268	13.593	22.6008	16.562	26.3418	19.6265	30.1666	22.6178	33.8415	25.9012	37.6231	28.8316	41.4251	31.8327	45.1584	34.6998	48.8866	37.2308	52.7089	39.6423	56.4855	41.8419	60.2086	43.932	63.9369	45.8614	67.7058	47.5762	71.4595	49.3544
7.57599	5.03096	11.378	7.80557	15.1571	10.7218	18.87	13.6254	22.7025	16.6097	26.4257	19.6744	30.2327	22.6805	33.9584	25.9817	37.7553	28.9096	41.537	31.9252	45.311	34.7778	49.0799	37.2917	52.8539	39.7714	56.6228	41.9101	60.3765	44.0076	64.1632	45.9515	67.9092	47.6784	71.6909	49.4201
7.59379	5.04466	11.3881	7.83168	15.1545	10.7512	18.9005	13.6654	22.7432	16.6623	26.5172	19.7297	30.3218	22.7457	34.0246	26.0401	37.8494	28.9924	41.598	32.0325	45.4127	34.8021	49.1791	37.3648	52.9633	39.8177	56.6915	41.9808	60.5316	44.066	64.3183	46.0269	68.1025	47.7515	71.8257	49.4835
7.60651	5.0567	11.439	7.85302	15.185	10.7805	18.9921	13.7031	22.8271	16.6979	26.5656	19.7804	30.3726	22.797	34.1237	26.1059	37.941	29.0192	41.7099	32.0617	45.4966	34.958	49.2986	37.4695	53.093	39.942	56.8568	42.1075	60.6893	44.1367	64.4836	46.0951	68.2627	47.8173	72.0673	49.5638
7.65483	5.06552	11.3958	7.87888	15.2384	10.8075	19.0201	13.7383	22.8195	16.74	26.5961	19.8357	30.4286	22.8636	34.2153	26.2107	38.0325	29.1142	41.832	32.1518	45.606	35.0189	49.413	37.5669	53.2405	39.9687	57.0399	42.1513	60.8139	44.2292	64.6108	46.1926	68.4433	47.9123	72.2504	49.6857
7.64974	5.08603	11.4746	7.90117	15.2741	10.8387	19.0888	13.7746	22.9314	16.7867	26.7156	19.8846	30.5278	22.9275	34.3374	26.252	38.1343	29.1995	41.9591	32.2151	45.7357	35.0945	49.5682	37.6108	53.3702	40.0857	57.2077	42.2	60.9919	44.3145	64.7761	46.2608	68.5984	47.9878	72.4462	49.749
7.65228	5.0933	11.5051	7.92501	15.33	10.8638	19.1142	13.8026	22.9492	16.8319	26.7817	19.9394	30.571	22.99	34.4162	26.3227	38.2029	29.2531	42.0227	32.298	45.8755	35.1723	49.6877	37.7326	53.5177	40.1491	57.2866	42.3023	61.1343	44.4095	64.9796	46.3315	68.8146	48.0633	72.6191	49.8416
7.70823	5.1113	11.5306	7.94671	15.3758	10.8961	19.1727	13.8464	23.0026	16.8816	26.8275	19.9908	30.7007	23.0465	34.49	26.403	38.3097	29.3334	42.1422	32.3978	45.9824	35.2358	49.8021	37.7862	53.688	40.2318	57.4951	42.3657	61.3047	44.4558	65.1067	46.4532	68.9748	48.1754	72.7819	49.9098
7.70569	5.12632	11.556	7.96876	15.4165	10.9221	19.2184	13.8835	23.0713	16.9194	26.8707	20.0471	30.7058	23.1082	34.5917	26.4396	38.4038	29.4455	42.2745	32.4733	46.1019	35.321	49.9395	37.8569	53.7771	40.3171	57.5943	42.4607	61.4573	44.5653	65.2847	46.4996	69.1299	48.2485	72.9777	49.9828
7.73621	5.14348	11.5992	7.99188	15.4368	10.9577	19.2998	13.9191	23.1247	16.9698	26.9496	20.0984	30.8278	23.168	34.6756	26.5638	38.5005	29.5039	42.4169	32.5513	46.2214	35.3746	50.0921	37.9689	53.9118	40.3512	57.7647	42.5703	61.6277	44.6262	65.4602	46.558	69.3461	48.3581	73.1633	50.1095
7.72858	5.15945	11.6119	8.01274	15.475	10.9889	19.3074	13.9558	23.2239	17.0098	27.0513	20.151	30.8914	23.237	34.7646	26.615	38.6225	29.5746	42.5059	32.6196	46.3333	35.4842	50.176	37.9932	54.067	40.4852	57.8918	42.6386	61.765	44.7116	65.6509	46.6896	69.4784	48.4117	73.3439	50.1631
7.79215	5.17447	11.6628	8.03885	15.4978	11.0084	19.4016	13.9926	23.2417	17.0529	27.1276	20.2086	30.9575	23.2934	34.8714	26.6612	38.6912	29.6112	42.5822	32.695	46.4452	35.5549	50.2625	38.1223	54.1941	40.5315	58.108	42.7067	61.9202	44.7968	65.801	46.709	69.6615	48.4872	73.5524	50.241
7.80233	5.18723	11.6933	8.05554	15.5385	11.0394	19.4219	14.0241	23.3129	17.0996	27.1886	20.257	31.0516	23.3506	34.9096	26.7538	38.8056	29.711	42.7017	32.8217	46.5596	35.6352	50.4557	38.1467	54.3467	40.6288	58.1868	42.7847	62.06	44.8626	65.9612	46.8235	69.8751	48.5578	73.7508	50.3287
7.8125	5.20368	11.7289	8.08188	15.5919	11.0702	19.427	14.0621	23.3663	17.1406	27.242	20.3128	31.1584	23.4246	35.0444	26.822	38.9074	29.7842	42.7984	32.8582	46.6766	35.684	50.5651	38.2271	54.4815	40.702	58.3801	42.848	62.2915	44.9429	66.1265	46.9088	70.048	48.6406	73.9187	50.3701
7.81759	5.21524	11.7213	8.09928	15.5741	11.0933	19.5236	14.0924	23.4477	17.1839	27.3132	20.3544	31.2373	23.4825	35.085	26.8757	39.0498	29.8669	42.9052	32.963	46.7707	35.8277	50.7202	38.3342	54.6646	40.7434	58.4742	42.9577	62.3728	45.0184	66.3249	46.9623	70.2184	48.7039	74.1272	50.4847
7.86591	5.22799	11.7645	8.12288	15.6581	11.1241	19.5491	14.1322	23.468	17.2306	27.3387	20.4083	31.3288	23.5501	35.2351	26.939	39.1159	29.9473	42.9535	33.0288	46.9055	35.8422	50.7991	38.4147	54.7435	40.8408	58.6446	43.0209	62.5788	45.1012	66.4749	47.0306	70.3608	48.8038	74.2823	50.5236
7.87608	5.24301	11.7976	8.15018	15.7038	11.1553	19.6228	14.175	23.5443	17.2748	27.4404	20.46	31.4077	23.6079	35.2834	26.9926	39.2024	29.9985	43.1239	33.0848	47.0454	35.9324	50.9516	38.4925	54.8757	40.9481	58.7896	43.0842	62.739	45.1817	66.6351	47.1475	70.5643	48.9013	74.4705	50.6673
7.90405	5.2597	11.8332	8.16711	15.742	11.1819	19.6508	14.2114	23.613	17.3239	27.5319	20.516	31.5119	23.6757	35.3953	27.0973	39.3448	30.091	43.2383	33.1628	47.1904	36.0128	51.0737	38.5803	55.0435	40.9967	58.9676	43.1744	62.912	45.262	66.803	47.223	70.7575	48.9476	74.6969	50.6966
7.9066	5.26447	11.8484	8.18785	15.775	11.2116	19.7016	14.2401	23.6715	17.3658	27.5904	20.5588	31.5348	23.7301	35.4614	27.1168	39.3779	30.164	43.3375	33.2674	47.2488	36.0908	51.2339	38.6582	55.1605	41.0844	59.082	43.2987	63.0112	45.34	66.981	47.2741	70.9127	49.062	74.8342	50.7648
7.90914	5.28306	11.8815	8.21169	15.803	11.2428	19.7703	14.2797	23.7071	17.4142	27.6362	20.6148	31.6289	23.7996	35.5657	27.1972	39.4719	30.2323	43.4418	33.3332	47.4091	36.1492	51.3484	38.6802	55.3106	41.1428	59.2473	43.3547	63.1968	45.4326	67.126	47.3593	71.0882	49.1352	75.0427	50.8963
7.91931	5.29594	11.8713	8.23422	15.8462	11.2681	19.8135	14.3169	23.7885	17.4646	27.6769	20.6667	31.7332	23.8572	35.6369	27.2751	39.6271	30.2956	43.5638	33.3795	47.5108	36.2637	51.4374	38.7873	55.4326	41.2208	59.405	43.4521	63.3189	45.474	67.2989	47.4228	71.2636	49.2326	75.2131	50.962
7.95746	5.31215	11.9426	8.25961	15.892	11.3046	19.8542	14.3535	23.8393	17.5028	27.7964	20.7203	31.8019	23.9225	35.7132	27.3311	39.6983	30.376	43.6427	33.4819	47.5998	36.3027	51.6027	38.8774	55.5852	41.3134	59.5601	43.496	63.4995	45.5324	67.4794	47.5129	71.462	49.3154	75.386	51.0181
7.96254	5.32145	11.9553	8.27606	15.948	11.3317	19.9432	14.391	23.9156	17.5628	27.8702	20.7704	31.8934	23.9891	35.7819	27.3677	39.7644	30.4613	43.7826	33.533	47.7498	36.3854	51.7451	38.9652	55.7149	41.3914	59.6542	43.6202	63.6571	45.6518	67.6549	47.5494	71.612	49.3422	75.6098	51.0888
7.97272	5.34016	12.0061	8.29763	15.9607	11.3625	19.9636	14.4319	23.9563	17.5989	27.8982	20.8159	31.9392	24.056	35.9116	27.4651	39.9094	30.5003	43.8792	33.6572	47.8465	36.4561	51.8595	39.0407	55.8853	41.4644	59.8068	43.664	63.8224	45.7298	67.8304	47.6273	71.7875	49.4688	75.7599	51.1765
8.02612	5.36007	11.9883	8.3198	16.009	11.3942	20.0144	14.467	24.0784	17.6501	28.0177	20.8652	32.0307	24.1211	35.998	27.526	39.9907	30.5734	43.9707	33.6815	47.9813	36.5268	52.002	39.1381	55.9896	41.5156	59.967	43.7347	63.9699	45.8442	67.9805	47.715	71.9808	49.4908	75.9608	51.2811
8.01849	5.36662	12.057	8.34364	16.0573	11.4294	20.0551	14.4972	24.0758	17.7	28.1067	20.9171	32.1121	24.1867	36.0998	27.5674	40.095	30.622	44.1055	33.8033	48.0906	36.5974	52.1367	39.2063	56.1193	41.6131	60.1273	43.876	64.1683	45.8978	68.1534	47.8466	72.1563	49.632	76.1795	51.2933
8.07953	5.38832	12.0824	8.36033	16.0802	11.4535	20.1111	14.5343	24.1521	17.7509	28.1042	20.9705	32.1553	24.2449	36.1913	27.6722	40.1866	30.717	44.2123	33.8374	48.2305	36.6681	52.241	39.2819	56.2617	41.7056	60.2264	43.8954	64.298	45.9562	68.3314	47.8953	72.3521	49.7344	76.3397	51.4054
8.08207	5.40059	12.1028	8.3862	16.1184	11.4835	20.1696	14.5805	24.1801	17.8005	28.2135	21.0157	32.2596	24.3167	36.2371	27.7209	40.2476	30.7975	44.3217	33.9495	48.3042	36.7339	52.3656	39.3524	56.4092	41.7543	60.4248	43.949	64.4557	46.0683	68.4942	47.9732	72.5098	49.7856	76.5381	51.5175
8.09224	5.41585	12.1485	8.41028	16.1743	11.5183	20.1823	14.6127	24.2411	17.8537	28.2898	21.0712	32.3359	24.3759	36.3312	27.7672	40.3697	30.8778	44.3878	34.0007	48.4517	36.7948	52.4851	39.3988	56.5109	41.8542	60.5545	44.0562	64.5955	46.1098	68.6061	48.0561	72.7107	49.8488	76.6602	51.554
8.14565	5.42718	12.1969	8.42541	16.2175	11.5476	20.2331	14.6454	24.2869	17.8963	28.3432	21.12	32.4249	24.4407	36.4405	27.8719	40.4943	30.9436	44.5251	34.0689	48.6018	36.8873	52.6403	39.4815	56.6584	41.9224	60.73	44.1365	64.7837	46.178	68.8095	48.1317	72.8429	49.9438	76.9374	51.6514
8.11259	5.44255	12.207	8.44365	16.276	11.5798	20.3171	14.6789	24.3708	17.944	28.3966	21.1688	32.4809	24.5025	36.5321	27.9158	40.5757	31.0361	44.6142	34.1541	48.6984	36.9652	52.7522	39.5498	56.8288	41.9857	60.8826	44.2389	64.9083	46.2875	68.9774	48.2071	73.0362	50.0145	77.1001	51.7416
8.16854	5.45471	12.2248	8.46797	16.2913	11.6101	20.312	14.7113	24.4191	17.9944	28.4653	21.2198	32.5394	24.5654	36.6211	27.9767	40.6392	31.0995	44.7489	34.2443	48.7824	37.0238	52.8819	39.6229	56.9636	42.0734	61.0148	44.273	65.066	46.3728	69.1299	48.2582	73.2269	50.0754	77.2629	51.8171
8.166	5.47402	12.2681	8.49276	16.3701	11.641	20.373	14.7481	24.4929	18.0433	28.5594	21.2661	32.6386	24.6351	36.6948	28.0083	40.7562	31.1628	44.8074	34.293	48.94	37.126	53.009	39.6886	57.078	42.1318	61.1445	44.3972	65.211	46.4605	69.2724	48.3509	73.4202	50.1899	77.4892	51.8927
8.21177	5.48511	12.3189	8.51326	16.4007	11.6666	20.4366	14.7882	24.5921	18.0962	28.6229	21.3138	32.7377	24.6976	36.8373	28.1033	40.9012	31.2043	44.988	34.388	49.0443	37.204	53.1565	39.7983	57.2383	42.2098	61.2869	44.4509	65.4068	46.5043	69.514	48.4385	73.6059	50.2606	77.6494	51.9487
8.21686	5.49476	12.3266	8.53508	16.3981	11.6983	20.5332	14.8222	24.5972	18.1405	28.6789	21.3652	32.7479	24.7603	36.883	28.1789	40.947	31.3138	45.0592	34.4805	49.1002	37.2624	53.271	39.8616	57.3705	42.2975	61.4471	44.5142	65.5314	46.6067	69.6411	48.5213	73.7712	50.3483	77.7969	52.0656
8.23466	5.51145	12.3266	8.55773	16.4337	11.7263	20.546	14.856	24.6557	18.1884	28.7933	21.4195	32.8751	24.8226	36.9721	28.2251	41.0665	31.3918	45.1838	34.5073	49.2961	37.3307	53.3905	39.9152	57.5053	42.3169	61.6175	44.5872	65.7323	46.6724	69.7937	48.5652	73.9416	50.4335	77.9902	52.1434
8.23975	5.52444	12.3647	8.57739	16.5303	11.755	20.6146	14.8868	24.7498	18.2353	28.834	21.4621	32.9717	24.8904	37.0458	28.2933	41.1708	31.4406	45.2652	34.617	49.4105	37.3915	53.5253	39.9785	57.6528	42.4509	61.76	44.6409	65.8569	46.7748	69.9793	48.6651	74.0992	50.4359	78.2064	52.1922
8.3135	5.53744	12.4181	8.60684	16.5482	11.7833	20.6604	14.9141	24.7548	18.2835	28.8976	21.5121	33.0556	24.9501	37.1602	28.381	41.2649	31.5015	45.3771	34.6876	49.5224	37.4963	53.6525	40.0541	57.785	42.4875	61.8922	44.7334	65.9994	46.8283	70.165	48.7552	74.2976	50.6016	78.3793	52.2653
8.27281	5.55055	12.4435	8.62829	16.5812	11.817	20.6986	14.9534	24.826	18.3356	28.9688	21.563	33.1268	25.0219	37.2289	28.4249	41.3691	31.611	45.4763	34.7729	49.5962	37.5352	53.7796	40.1514	57.874	42.5972	62.0397	44.826	66.1952	46.9599	70.2896	48.8112	74.4375	50.6576	78.5675	52.3287
8.33384	5.56914	12.4792	8.64617	16.6092	11.8408	20.7214	14.9832	24.8896	18.3816	29.007	21.6147	33.1955	25.0799	37.3332	28.5321	41.5217	31.689	45.6187	34.8338	49.7131	37.6156	53.9093	40.2172	58.047	42.6848	62.1999	44.8722	66.2969	46.9866	70.4524	48.9062	74.646	50.7477	78.7328	52.4066
8.3135	5.58786	12.4537	8.67144	16.6524	11.8802	20.7748	15.0212	24.9227	18.4258	29.0807	21.6658	33.2692	25.1468	37.4095	28.5759	41.5827	31.7426	45.7153	34.9118	49.881	37.6984	54.011	40.2416	58.169	42.7408	62.3398	44.938	66.4902	47.0865	70.6304	48.9914	74.796	50.8427	78.9388	52.4943
8.36945	5.59894	12.5427	8.69528	16.6753	11.9025	20.8333	15.049	25.0142	18.4821	29.1621	21.7142	33.3659	25.2072	37.5214	28.6417	41.6718	31.8229	45.8425	34.9872	50.0132	37.774	54.1585	40.3487	58.3649	42.809	62.5102	45.016	66.6707	47.167	70.8186	49.0816	74.9741	50.8647	79.1423	52.5406
8.36436	5.61289	12.5682	8.71626	16.7338	11.9305	20.9681	15.0851	25.06	18.5317	29.2638	21.7685	33.4269	25.2772	37.557	28.7342	41.7633	31.8619	45.9239	35.0505	50.115	37.83	54.2984	40.4	58.4946	42.9089	62.6526	45.1232	66.831	47.2279	70.9432	49.1474	75.1419	50.9694	79.3432	52.6453
8.37708	5.62648	12.6139	8.74249	16.7974	11.9645	20.9478	15.1161	25.1516	18.5818	29.302	21.8227	33.5058	25.3387	37.6384	28.7562	41.8701	31.935	46.023	35.148	50.2574	37.9299	54.4332	40.4803	58.5887	42.96	62.734	45.1572	66.9581	47.2692	71.1721	49.1961	75.3555	51.0376	79.5135	52.7013
8.41777	5.64436	12.6495	8.76609	16.7872	11.9922	20.9885	15.1503	25.1465	18.6207	29.3884	21.875	33.5566	25.4077	37.7528	28.8122	41.9642	32.0081	46.1604	35.2211	50.3515	37.9834	54.5273	40.5242	58.754	43.0405	62.9222	45.2499	67.1336	47.3813	71.2992	49.3009	75.4827	51.1277	79.6636	52.7598
8.43557	5.65985	12.6394	8.79172	16.8559	12.0276	21.0495	15.1837	25.2584	18.6698	29.4698	21.9261	33.6787	25.466	37.8545	28.8878	42.0405	32.0982	46.2596	35.2795	50.471	38.0516	54.7002	40.6167	58.8684	43.1623	63.1078	45.3326	67.2989	47.4471	71.4925	49.3691	75.6988	51.1691	79.8823	52.8427
8.47371	5.67392	12.6724	8.8121	16.8991	12.0527	21.1029	15.221	25.2762	18.7214	29.5232	21.9775	33.7474	25.5329	37.9257	28.9973	42.1422	32.1786	46.3537	35.3477	50.5422	38.1199	54.7994	40.6752	58.9905	43.2013	63.2197	45.3668	67.4184	47.5274	71.6298	49.4372	75.8692	51.2837	80.0832	52.9083
8.48134	5.68763	12.7029	8.8394	16.9144	12.0809	21.1487	15.257	25.3601	18.7711	29.6224	22.0259	33.8516	25.5919	38.0173	29.0217	42.333	32.2347	46.4706	35.4282	50.6948	38.2173	54.9113	40.7287	59.1583	43.267	63.3621	45.4934	67.6193	47.564	71.7799	49.5444	76.0473	51.3226	80.2409	52.9693
8.53221	5.70038	12.7818	8.86145	16.9601	12.1045	21.2097	15.2916	25.4186	18.8239	29.6529	22.0836	33.8949	25.6526	38.1241	29.1045	42.3584	32.3077	46.58	35.4891	50.8092	38.2661	55.0308	40.7945	59.3058	43.3304	63.4842	45.5519	67.7388	47.7053	71.991	49.6272	76.2151	51.42	80.4342	53.0619
8.51186	5.71171	12.7792	8.87968	17.0161	12.1274	21.2707	15.3218	25.4695	18.8658	29.719	22.1347	33.9534	25.7143	38.1826	29.1581	42.45	32.3661	46.697	35.5719	50.9389	38.3464	55.2266	40.8871	59.4304	43.4059	63.7054	45.6347	67.9092	47.7419	72.1436	49.7271	76.4262	51.5005	80.5995	53.135
8.55255	5.72422	12.764	8.904	17.0466	12.1591	21.2631	15.3555	25.5585	18.9114	29.7826	22.1884	34.0144	25.7826	38.2792	29.2239	42.5797	32.4709	46.786	35.6157	51.0406	38.4244	55.2851	40.9383	59.5754	43.4619	63.7741	45.7004	68.0491	47.8197	72.2834	49.7563	76.5203	51.6003	80.8182	53.1861
8.50677	5.73805	12.8148	8.92736	17.0949	12.1876	21.3445	15.3934	25.5737	18.9616	29.8767	22.2437	34.1237	25.844	38.3886	29.297	42.6865	32.5245	46.8979	35.6936	51.1576	38.4804	55.4072	41.0455	59.7102	43.5641	63.9674	45.7249	68.2093	47.8806	72.4665	49.8368	76.7288	51.6637	80.9886	53.2568
8.5144	5.75843	12.8962	8.95025	17.1483	12.2151	21.3649	15.4329	25.6526	19.0142	29.9072	22.2886	34.2	25.9099	38.475	29.3652	42.7272	32.5781	46.9996	35.7375	51.2365	38.5705	55.5471	41.0868	59.8348	43.6105	64.0844	45.8589	68.3746	48.0171	72.6344	49.883	76.9119	51.7708	81.1615	53.3444
8.58053	5.76904	12.8988	8.96861	17.1661	12.2452	21.4589	15.4637	25.739	19.0616	29.9988	22.3407	34.2967	25.9664	38.5768	29.409	42.8569	32.6999	47.1064	35.8495	51.3814	38.629	55.6971	41.199	59.9543	43.7249	64.2624	45.91	68.5425	48.039	72.8124	49.9951	77.0976	51.8366	81.37	53.3859
8.62122	5.78501	12.9115	8.99865	17.1839	12.2744	21.5124	15.4998	25.7543	19.1059	30.0674	22.3916	34.3679	26.0335	38.6276	29.4991	42.8925	32.7218	47.2285	35.8812	51.5111	38.7289	55.7887	41.2282	60.1018	43.7567	64.3895	46.0172	68.6823	48.1437	72.9981	50.0925	77.2781	51.8927	81.5481	53.4662
8.64665	5.79682	12.9573	9.02177	17.245	12.3086	21.5251	15.5332	25.8535	19.156	30.1183	22.452	34.4264	26.0957	38.7599	29.5673	43.0298	32.7706	47.348	35.9909	51.6561	38.7897	55.9514	41.2939	60.2722	43.876	64.5472	46.0853	68.8197	48.2242	73.1456	50.1534	77.4536	51.9487	81.7541	53.5808
8.6263	5.80933	12.9445	9.03596	17.2577	12.3343	21.548	15.5681	25.9145	19.2012	30.215	22.5004	34.523	26.1615	38.8311	29.6161	43.1595	32.8582	47.4269	36.0444	51.7604	38.8653	56.0735	41.3816	60.3917	43.9515	64.6896	46.1486	68.9926	48.2582	73.288	50.2192	77.6672	52.0778	81.8939	53.666
8.66191	5.8371	13.0285	9.06254	17.3365	12.3554	21.6014	15.607	25.9705	19.2563	30.2556	22.5557	34.5917	26.2228	38.9226	29.6526	43.2765	32.9093	47.5718	36.1224	51.857	38.9213	56.2337	41.4547	60.5316	43.9735	64.8549	46.2242	69.1427	48.346	73.5169	50.3117	77.7893	52.1313	82.1253	53.7025
8.65682	5.8464	13.0183	9.08411	17.3976	12.3871	21.6751	15.6441	26.0239	19.3	30.337	22.6076	34.6959	26.2934	38.9786	29.7865	43.3248	32.9971	47.6685	36.159	51.9892	38.9993	56.31	41.5277	60.6537	44.0806	64.9745	46.2754	69.3029	48.402	73.6593	50.3824	77.9495	52.2069	82.3059	53.7951
8.68734	5.8619	13.0793	9.09568	17.4154	12.4112	21.759	15.6787	26.0646	19.3379	30.3803	22.6612	34.7672	26.3555	39.06	29.8402	43.4418	33.0848	47.7727	36.2661	52.1037	39.0602	56.4397	41.6008	60.7859	44.1367	65.1067	46.2948	69.4453	48.514	73.8042	50.436	78.1708	52.2727	82.4687	53.8658
8.73311	5.87906	13.0819	9.11689	17.4332	12.4459	21.7997	15.7158	26.1332	19.391	30.4616	22.717	34.8434	26.4268	39.1642	29.8694	43.513	33.1287	47.8617	36.3222	52.213	39.1576	56.6076	41.6813	60.9487	44.256	65.2695	46.4483	69.6767	48.6187	73.9822	50.5481	78.2979	52.392	82.6569	53.9436
8.74583	5.88824	13.0971	9.13799	17.4255	12.4767	21.8557	15.7568	26.1815	19.446	30.5608	22.7707	34.9426	26.4825	39.2634	29.9352	43.6554	33.2212	47.9813	36.422	52.3682	39.2014	56.6915	41.7275	61.0555	44.3194	65.4322	46.4702	69.809	48.6577	74.173	50.6333	78.4836	52.4553	82.8323	53.9972
8.74837	5.90743	13.12	9.16278	17.5324	12.5081	21.8531	15.7894	26.2451	19.4919	30.6346	22.8165	35.0011	26.5492	39.3499	30.0106	43.7164	33.2675	48.1033	36.5024	52.4521	39.2647	56.8364	41.8055	61.1979	44.3437	65.5772	46.5774	69.9437	48.7576	74.351	50.6699	78.6743	52.4943	83.0129	54.0435
8.80178	5.919	13.1658	9.17733	17.5527	12.5383	21.9269	15.8281	26.3138	19.5468	30.6956	22.8709	35.085	26.6197	39.4643	30.096	43.8512	33.3551	48.1745	36.5437	52.5894	39.355	56.9534	41.8688	61.3149	44.4509	65.7374	46.6358	70.1319	48.8282	74.4807	50.7843	78.8752	52.6186	83.2647	54.1385
8.83993	5.92603	13.2065	9.20903	17.5654	12.5632	21.993	15.8655	26.3341	19.594	30.7516	22.9232	35.0952	26.6777	39.4872	30.1739	43.8843	33.3771	48.2864	36.6144	52.6861	39.4085	57.0857	41.9541	61.4751	44.485	65.8595	46.6992	70.2006	48.8696	74.6384	50.8257	79.0202	52.6697	83.4122	54.2554
8.85264	5.94474	13.2497	9.2262	17.6519	12.5931	22.0515	15.9004	26.4511	19.6505	30.7948	22.979	35.2351	26.7433	39.6601	30.2421	44.0598	33.4672	48.4365	36.7022	52.8641	39.4962	57.2662	42.0198	61.6608	44.58	66.007	46.804	70.4447	48.955	74.8444	50.8672	79.2567	52.7306	83.636	54.2652
8.8323	5.95654	13.2523	9.25326	17.69	12.6225	22.0998	15.9398	26.4791	19.6951	30.9092	23.0366	35.2783	26.808	39.7161	30.2884	44.0954	33.5403	48.4924	36.7727	52.9505	39.5595	57.3425	42.0685	61.7498	44.6701	66.1621	46.8648	70.5643	49.0304	74.9486	50.9743	79.394	52.8182	83.8191	54.3626
8.85518	5.97204	13.2929	9.27269	17.6926	12.6526	22.1202	15.9732	26.563	19.7479	30.9499	23.0785	35.3851	26.8773	39.8051	30.3469	44.2174	33.6182	48.612	36.8044	53.0777	39.6447	57.4875	42.1612	61.9227	44.7627	66.3122	46.9476	70.727	49.0962	75.175	51.084	79.567	52.8913	83.9793	54.4454
8.89079	5.98336	13.3591	9.29557	17.7409	12.6831	22.2066	16.0152	26.5478	19.7946	30.9881	23.1334	35.4487	26.9452	39.9068	30.4077	44.2734	33.6864	48.7137	36.9311	53.1565	39.7227	57.6045	42.2219	62.0219	44.865	66.4673	47.0305	70.8338	49.1791	75.3301	51.1254	79.7068	52.979	84.1649	54.5136
8.89333	5.99981	13.3743	9.32204	17.8273	12.7089	22.2346	16.0493	26.6902	19.853	31.0898	23.1894	35.5682	27.0164	40.0035	30.4954	44.4361	33.7279	48.8281	36.9774	53.2837	39.7666	57.7037	42.2926	62.1974	44.9186	66.6072	47.0816	71.0704	49.2351	75.4827	51.1814	79.9739	53.0716	84.3506	54.5526
8.93402	6.01996	13.3565	9.33634	17.8553	12.7364	22.2626	16.0813	26.7156	19.8965	31.1584	23.2394	35.5835	27.0791	40.0721	30.5465	44.5099	33.8058	48.9502	37.0285	53.3956	39.8251	57.8537	42.3584	62.2762	44.96	66.7496	47.145	71.167	49.3301	75.676	51.2788	80.1137	53.1324	84.5388	54.6062
8.94419	6.02687	13.4048	9.36316	17.8655	12.7655	22.3084	16.1243	26.7588	19.9573	31.2322	23.291	35.7056	27.1516	40.1713	30.6392	44.6421	33.8691	49.0545	37.1357	53.538	39.9297	57.9631	42.4509	62.4466	45.0185	66.9047	47.24	71.345	49.3861	75.8311	51.33	80.2587	53.1982	84.7346	54.6989
8.92893	6.04606	13.4455	9.38176	17.9011	12.7882	22.3567	16.1648	26.858	20.0087	31.3161	23.3484	35.7793	27.2141	40.2349	30.6684	44.693	33.969	49.1308	37.1698	53.6168	39.9712	58.1156	42.4997	62.5432	45.0867	67.0293	47.2863	71.5103	49.5078	75.9989	51.4396	80.4876	53.2957	84.8948	54.7914
8.97725	6.06275	13.4964	9.40786	17.9545	12.8222	22.4177	16.1949	26.9496	20.0634	31.3772	23.4018	35.8785	27.2789	40.3315	30.761	44.8023	34.0616	49.3037	37.2332	53.7542	40.0857	58.2987	42.5776	62.7416	45.206	67.248	47.3837	71.6985	49.5663	76.1363	51.5322	80.63	53.3591	85.0728	54.8644
8.98743	6.07872	13.4608	9.43313	17.9799	12.8523	22.4787	16.2282	26.9826	20.1182	31.4229	23.4512	35.9294	27.3458	40.4333	30.839	44.8939	34.0957	49.4029	37.3233	53.8813	40.1125	58.3267	42.6483	62.8357	45.2669	67.3116	47.4446	71.7901	49.6516	76.3041	51.5735	80.7877	53.4809	85.3195	54.9375
9.0332	6.09005	13.5396	9.45435	18.041	12.8766	22.5296	16.2725	27.0131	20.1652	31.4814	23.5051	36.026	27.4143	40.5172	30.8852	44.9905	34.1639	49.4766	37.3793	53.9983	40.2051	58.4844	42.714	62.9883	45.3351	67.5074	47.4933	71.9935	49.7149	76.4923	51.6442	80.9708	53.5003	85.5128	55.0106
9.0154	6.10209	13.5269	9.47616	18.0562	12.9053	22.5627	16.3076	27.0971	20.2133	31.5603	23.5613	36.1023	27.4765	40.5706	30.9412	45.0923	34.2029	49.614	37.4499	54.1356	40.2684	58.6039	42.7628	63.1231	45.396	67.6295	47.6078	72.1181	49.7758	76.6729	51.7367	81.1946	53.5808	85.6654	55.0642
9.04338	6.1202	13.5905	9.49809	18.0918	12.9313	22.5805	16.3483	27.1428	20.2694	31.6594	23.6129	36.1888	27.5441	40.7283	31.007	45.1813	34.276	49.6674	37.4743	54.2475	40.3366	58.7845	42.8237	63.3113	45.4935	67.8075	47.6614	72.3139	49.8805	76.8255	51.7757	81.3344	53.6928	85.8536	55.1519
9.08152	6.13689	13.5981	9.51824	18.1071	12.9591	22.6262	16.3807	27.1759	20.3195	31.7408	23.6701	36.2879	27.6088	40.7537	31.1044	45.3033	34.3441	49.792	37.5645	54.3721	40.4316	58.8811	42.9382	63.3926	45.5787	67.9016	47.7004	72.5047	49.9195	76.9984	51.8903	81.4972	53.7025	86.024	55.2103
9.07898	6.14822	13.6464	9.54649	18.1808	12.9864	22.7102	16.4203	27.3158	20.376	31.7942	23.7213	36.3312	27.6778	40.8249	31.1312	45.4178	34.4221	49.9471	37.6618	54.4688	40.4925	59.0032	43.0234	63.5325	45.6007	68.0695	47.8027	72.6344	50.0145	77.1688	51.9706	81.6956	53.8317	86.2147	55.2687
9.11204	6.15716	13.6617	9.56127	18.1961	13.0107	22.7483	16.4539	27.3005	20.4169	31.8451	23.7812	36.466	27.736	40.952	31.2286	45.5373	34.4805	50.0081	37.6838	54.6214	40.5363	59.1151	43.0332	63.7258	45.6835	68.2093	47.8514	72.7793	50.0827	77.3341	51.995	81.8456	53.8609	86.4131	55.3322
9.14764	6.17086	13.7329	9.58261	18.28	13.0345	22.8246	16.4888	27.3946	20.464	31.9799	23.8287	36.4812	27.8011	41.0487	31.2823	45.5907	34.5731	50.1378	37.7739	54.685	40.6069	59.2575	43.1038	63.8428	45.7736	68.3924	47.9366	72.9446	50.1607	77.5172	52.0803	82.0592	53.9534	86.6598	55.4101
9.15782	6.1841	13.7304	9.60323	18.3284	13.0643	22.8221	16.5314	27.4073	20.5151	32.0307	23.8904	36.5677	27.8685	41.0996	31.3529	45.6797	34.6511	50.2294	37.8908	54.8045	40.6971	59.3999	43.1647	63.9165	45.8418	68.4993	48.0195	73.0642	50.2192	77.6596	52.1387	82.2016	54.0435	86.7971	55.4954
9.18579	6.19745	13.7838	9.62516	18.3233	13.0907	22.9111	16.567	27.5192	20.5688	32.0562	23.9511	36.6643	27.9312	41.214	31.4503	45.7382	34.7071	50.3362	37.9055	54.9418	40.7628	59.4864	43.2475	64.1327	45.8978	68.7078	48.0608	73.2447	50.3434	77.8478	52.2483	82.4153	54.1288	86.9497	55.5416
9.18579	6.21664	13.7787	9.65484	18.3589	13.1187	23.0128	16.6094	27.5752	20.6231	32.1147	24.0039	36.7076	27.9927	41.2979	31.4991	45.9035	34.7851	50.4862	37.9834	55.0944	40.8286	59.639	43.306	64.2421	46.005	68.7993	48.1535	73.41	50.4092	77.9953	52.3263	82.5831	54.2116	87.1582	55.6172
9.20105	6.22963	13.8423	9.67356	18.4224	13.1472	23.0179	16.6422	27.5701	20.6693	32.224	24.0531	36.7966	28.0571	41.3768	31.56	45.9595	34.8703	50.5676	38.0467	55.2139	40.9066	59.7916	43.3645	64.3717	46.0806	68.9672	48.1973	73.5677	50.4506	78.1555	52.3896	82.7738	54.2458	87.3388	55.6781
9.24937	6.24095	13.8143	9.70062	18.4886	13.1742	23.0586	16.681	27.6642	20.7172	32.28	24.1143	36.9085	28.1234	41.4861	31.672	46.0765	34.902	50.6948	38.1101	55.3233	40.9748	59.8755	43.4595	64.4887	46.1024	69.135	48.2849	73.7177	50.5285	78.3564	52.4481	82.9341	54.3163	87.5422	55.7316
9.24937	6.25931	13.8779	9.72422	18.486	13.2062	23.1094	16.7218	27.743	20.7698	32.3385	24.1716	36.9848	28.1917	41.5675	31.6842	46.1655	35.0043	50.794	38.2124	55.4174	41.0478	59.9976	43.5008	64.6413	46.195	69.2622	48.2923	73.9009	50.5943	78.4709	52.526	83.1044	54.4113	87.7202	55.8315
9.26971	6.27576	13.9058	9.7446	18.5267	13.228	23.1654	16.7596	27.7532	20.8214	32.402	24.2286	37.0356	28.2549	41.6438	31.789	46.2672	35.0603	50.8753	38.2003	55.5725	41.1405	60.1349	43.5643	64.8092	46.2657	69.4351	48.3873	74.0433	50.6674	78.6591	52.5992	83.3054	54.4771	87.8932	55.8948
9.29769	6.28708	13.9669	9.76689	18.575	13.2592	23.2137	16.7975	27.8549	20.8704	32.4885	24.2869	37.1195	28.3149	41.7277	31.8231	46.4121	35.0847	51.0356	38.3049	55.6285	41.2062	60.2799	43.6348	64.9211	46.3022	69.5953	48.4482	74.2137	50.7599	78.8142	52.6916	83.4427	54.5283	88.1017	55.9314
9.27989	6.30163	13.9542	9.79133	18.5725	13.287	23.2569	16.8386	27.9058	20.92	32.5266	24.3411	37.1882	28.3753	41.8447	31.9132	46.463	35.2089	51.0864	38.3829	55.7683	41.2695	60.4096	43.7445	65.0355	46.385	69.6742	48.531	74.3891	50.8159	78.9846	52.7526	83.6665	54.6062	88.2975	56.0483
9.35618	6.31641	14.0381	9.80527	18.631	13.3066	23.3231	16.8804	27.9694	20.9697	32.6284	24.4004	37.2772	28.4375	41.9184	31.9643	46.5851	35.2503	51.206	38.4512	55.8497	41.3256	60.5291	43.8127	65.1525	46.4532	69.8395	48.6309	74.4934	50.8695	79.1651	52.8573	83.7784	54.6891	88.4679	56.1312
9.37144	6.33012	14.0254	9.83066	18.6946	13.346	23.3205	16.9128	28.0202	21.0109	32.6869	24.4572	37.3306	28.5054	42.01	32.0666	46.6766	35.3355	51.3229	38.5145	56.0048	41.4059	60.6435	43.837	65.3153	46.5214	70.0124	48.6772	74.6663	50.9499	79.3355	52.9012	84.0022	54.7865	88.6586	56.1604
9.39178	6.34812	14.0635	9.85498	18.7429	13.374	23.4019	16.9561	28.1118	21.0674	32.7861	24.5159	37.4196	28.5702	42.1244	32.1128	46.7758	35.4379	51.4348	38.5875	56.132	41.4572	60.7808	43.9345	65.4831	46.5872	70.1218	48.7064	74.8088	51.0425	79.4881	53.0229	84.226	54.8133	88.857	56.2164
9.39178	6.36325	14.0635	9.87703	18.7556	13.4043	23.4884	16.9899	28.1347	21.1166	32.898	24.57	37.4883	28.6352	42.1804	32.1543	46.8826	35.455	51.5493	38.6484	56.2134	41.591	60.9767	44.0027	65.6102	46.6822	70.2871	48.8257	74.9944	51.1132	79.5898	53.0352	84.3124	54.9059	89.0172	56.2846
9.37907	6.37386	14.1067	9.89825	18.8421	13.4237	23.5291	17.0389	28.1881	21.168	32.903	24.6267	37.5849	28.7019	42.2668	32.2372	47.0072	35.4793	51.623	38.68	56.3456	41.5814	61.0504	44.0734	65.712	46.7893	70.4498	48.8939	75.1521	51.1594	79.7882	53.1179	84.5388	54.94	89.2003	56.3991
9.37907	6.38721	14.1424	9.91935	18.8599	13.4573	23.5697	17.0858	28.2669	21.2113	32.9946	24.682	37.6841	28.7609	42.394	32.3151	47.0429	35.6011	51.74	38.775	56.4702	41.6983	61.175	44.1367	65.8798	46.8357	70.5516	48.928	75.3225	51.2593	80.0273	53.1984	84.7015	55.0203	89.414	56.4526
9.48079	6.40581	14.2466	9.942	18.8904	13.4851	23.6231	17.1195	28.3381	21.2655	33.081	24.7329	37.7375	28.8185	42.4652	32.3541	47.1522	35.6425	51.8748	38.8068	56.6076	41.7469	61.2996	44.2317	65.9968	46.8892	70.7525	49.006	75.5056	51.3154	80.1926	53.2593	84.8694	55.0861	89.6403	56.5112
9.47571	6.41737	14.2314	9.96011	18.9133	13.5188	23.6791	17.1584	28.3432	21.3093	33.0861	24.7936	37.852	28.8789	42.5212	32.4272	47.2361	35.7229	51.974	38.9043	56.7118	41.8079	61.4243	44.2657	66.1443	46.9599	70.8567	49.0913	75.5641	51.3981	80.3223	53.3226	85.0601	55.1957	89.7624	56.5793
9.49351	6.42941	14.2517	9.98348	18.9412	13.548	23.6562	17.1989	28.4475	21.3656	33.1853	24.8565	37.8901	28.9449	42.628	32.5148	47.348	35.7619	52.0732	38.987	56.8212	41.8809	61.554	44.3388	66.2664	47.0305	71.0195	49.1668	75.7548	51.4517	80.4952	53.4152	85.2025	55.2518	89.948	56.6622
9.50877	6.45301	14.2746	10.0024	19.0074	13.5758	23.7172	17.2426	28.4627	21.4027	33.254	24.9121	37.9817	29.0092	42.6966	32.5831	47.465	35.835	52.2308	39.0236	56.9407	41.9638	61.6684	44.3974	66.4037	47.0963	71.1924	49.196	75.9404	51.5297	80.6605	53.4858	85.4034	55.3102	90.1515	56.7328
9.5698	6.46386	14.3026	10.0194	19.0531	13.6112	23.7783	17.2854	28.539	21.4553	33.3176	24.9711	38.0427	29.0709	42.8187	32.6366	47.5235	35.9494	52.3504	39.0943	57.0348	41.993	61.7828	44.4898	66.569	47.1597	71.3221	49.2739	76.0752	51.6004	80.8385	53.5637	85.5993	55.3882	90.3397	56.8181
9.54437	6.47494	14.3153	10.0418	19.104	13.6446	23.8825	17.3235	28.6128	21.5074	33.3481	25.0244	38.1343	29.1333	42.9179	32.6926	47.6583	35.9957	52.4038	39.1721	57.1518	42.0807	61.9329	44.5191	66.686	47.24	71.4518	49.3666	76.2304	51.6417	80.9809	53.5929	85.7442	55.4734	90.5329	56.8619
9.58252	6.49044	14.3433	10.0604	19.1625	13.6682	23.8698	17.3667	28.6891	21.5478	33.4574	25.0803	38.2105	29.1962	42.9688	32.7559	47.7422	36.0932	52.5284	39.2501	57.284	42.1563	62.0626	44.5825	66.8589	47.3107	71.5739	49.4445	76.3829	51.6905	81.1539	53.666	85.9528	55.5245	90.7415	56.8912
9.56472	6.50606	14.3483	10.0828	19.1345	13.7017	23.941	17.412	28.7221	21.5967	33.5388	25.14	38.2919	29.2523	43.0552	32.8462	47.8465	36.1273	52.6148	39.2988	57.3781	42.1953	62.1592	44.675	66.953	47.3764	71.7316	49.498	76.533	51.8317	81.3141	53.778	86.1054	55.5831	90.9042	57.0348
9.63084	6.52358	14.4119	10.0995	19.2261	13.738	23.9817	17.4491	28.8315	21.6524	33.5871	25.2	38.3631	29.3208	43.1519	32.8802	47.938	36.2003	52.714	39.3719	57.4926	42.2609	62.3372	44.7384	67.1132	47.4641	71.9249	49.5663	76.7059	51.8488	81.4692	53.8366	86.3342	55.683	91.1001	57.0738
9.61558	6.53442	14.4501	10.1256	19.2515	13.7649	24.0606	17.4896	28.7933	21.6955	33.6126	25.2544	38.4827	29.384	43.2663	32.9753	48.0245	36.2734	52.8412	39.4694	57.6477	42.3316	62.4212	44.7919	67.2506	47.5299	72.0342	49.5955	76.8407	51.934	81.6523	53.9267	86.441	55.7414	91.2628	57.1883
9.65881	6.55278	14.4882	10.145	19.2846	13.7938	24.058	17.5324	28.8722	21.7441	33.7143	25.309	38.531	29.4423	43.2917	33.0385	48.1339	36.2953	52.9556	39.5108	57.7647	42.4145	62.5585	44.8796	67.393	47.6079	72.2326	49.688	77.0086	51.9974	81.8125	53.9827	86.6369	55.7901	91.4739	57.2224
9.68933	6.57054	14.5086	10.173	19.3151	13.8334	24.1572	17.5702	28.923	21.798	33.8033	25.3695	38.5819	29.505	43.3909	33.0848	48.2127	36.3586	53.0523	39.5717	57.8512	42.4973	62.6831	44.9576	67.5252	47.7078	72.3394	49.7538	77.1662	52.1119	81.96	54.0266	86.7945	55.8777	91.6443	57.2785
9.70205	6.58127	14.5162	10.1936	19.3583	13.8619	24.2055	17.6155	29.0019	21.8432	33.877	25.4213	38.6836	29.575	43.5308	33.1214	48.3678	36.4366	53.1565	39.6155	58.0343	42.5679	62.8332	45.016	67.6855	47.7491	72.4869	49.8318	77.3163	52.1314	82.2067	54.0704	86.9878	55.9435	91.8248	57.3783
9.71222	6.59188	14.5823	10.2175	19.4448	13.9034	24.2462	17.6578	29.0375	21.8967	33.9432	25.4794	38.7955	29.6348	43.5867	33.2407	48.4034	36.5024	53.2862	39.7178	58.1207	42.619	62.9679	45.0867	67.7948	47.8075	72.6522	49.9025	77.4943	52.2312	82.3186	54.18	87.1582	55.9972	92.0181	57.4708
9.71985	6.60153	14.595	10.2349	19.4448	13.9302	24.2818	17.6949	29.1468	21.9441	33.9635	25.5335	38.8336	29.6974	43.691	33.2383	48.5026	36.5706	53.3981	39.7885	58.225	42.6897	63.0722	45.167	67.927	47.8904	72.7921	49.9804	77.6545	52.2897	82.4865	54.2507	87.3667	56.0775	92.1885	57.5002
9.78597	6.61429	14.6077	10.2585	19.4397	13.9607	24.3403	17.7408	29.1672	21.9906	34.0449	25.5885	38.9023	29.7647	43.7876	33.3235	48.6145	36.6364	53.4821	39.8177	58.3623	42.7579	63.2045	45.2328	68.0567	47.966	72.9014	49.9877	77.802	52.3408	82.6797	54.3043	87.5346	56.1384	92.3335	57.5537
9.75291	6.62776	14.6662	10.2802	19.5414	13.9912	24.3556	17.7826	29.2384	22.0427	34.1441	25.6485	39.0116	29.8237	43.8614	33.4307	48.7366	36.6996	53.599	39.8931	58.4768	42.8383	63.3698	45.3035	68.2475	48.0049	73.0921	50.1144	77.9851	52.3822	82.8476	54.37	87.7355	56.2091	92.5573	57.6317
9.76308	6.64576	14.651	10.3054	19.5618	14.0172	24.4369	17.8168	29.3198	22.0936	34.2077	25.7048	39.0574	29.8832	43.9555	33.4697	48.8205	36.7557	53.7186	39.9711	58.5912	42.8919	63.4511	45.3449	68.3238	48.1096	73.2575	50.129	78.1123	52.4748	82.962	54.4455	87.8652	56.3163	92.7455	57.7047
9.82666	6.66411	14.7018	10.335	19.5719	14.0546	24.4751	17.8625	29.3528	22.1418	34.2662	25.755	39.1261	29.9436	44.0292	33.5476	48.8942	36.8459	53.833	40.0247	58.7107	42.9649	63.6088	45.413	68.4993	48.1511	73.3668	50.2069	78.2471	52.5308	83.1782	54.5308	88.0178	56.3504	92.9413	57.7876
9.80886	6.67818	14.7476	10.3492	19.5923	14.0846	24.5539	17.9043	29.4189	22.1904	34.345	25.811	39.238	30.0051	44.1208	33.5842	49.0087	36.8946	53.889	40.1174	58.787	43.0161	63.6978	45.53	68.634	48.2631	73.5219	50.2849	78.4505	52.6331	83.3232	54.5966	88.2111	56.4332	93.1447	57.863
9.82666	6.69165	14.8087	10.3804	19.722	14.1197	24.5641	17.937	29.48	22.2364	34.4187	25.8721	39.3143	30.0634	44.2378	33.6889	49.1409	36.9896	54.0314	40.1514	58.9269	43.0868	63.8479	45.5592	68.7307	48.2851	73.6466	50.3409	78.626	52.6624	83.491	54.6696	88.4145	56.5208	93.305	57.9532
9.85718	6.70643	14.8036	10.3959	19.722	14.1475	24.5845	17.9775	29.5232	22.2855	34.5027	25.9339	39.3855	30.1211	44.2607	33.7694	49.2274	37.07	54.1585	40.2659	59.0185	43.1769	64.0005	45.6128	68.896	48.3605	73.8144	50.4237	78.7226	52.7622	83.6767	54.7281	88.5442	56.5453	93.5033	58.036
9.86989	6.72193	14.8239	10.4209	19.7576	14.1741	24.6811	18.024	29.5843	22.3389	34.5535	25.9923	39.4796	30.1845	44.3904	33.8107	49.2986	37.1114	54.2577	40.317	59.1939	43.228	64.1073	45.703	69.0562	48.4214	73.9924	50.4821	78.9032	52.8256	83.8318	54.7915	88.7273	56.6062	93.6635	58.075
9.91058	6.73957	14.9104	10.4494	19.7601	14.2049	24.6836	18.0596	29.6682	22.3817	34.5739	26.0436	39.5482	30.2468	44.4768	33.8693	49.4029	37.165	54.3721	40.3828	59.2931	43.3011	64.2599	45.7833	69.1884	48.4896	74.145	50.5382	79.0456	52.8768	84.0174	54.8645	88.9486	56.6865	93.8695	58.1384
9.91821	6.75411	14.8926	10.4649	19.8313	14.2426	24.8006	18.0999	29.7063	22.4306	34.6756	26.1044	39.6296	30.3079	44.5658	33.9253	49.5071	37.2722	54.4942	40.4365	59.4126	43.3766	64.3743	45.8467	69.308	48.5627	74.2467	50.6381	79.2007	52.9475	84.1776	54.9181	89.0986	56.7523	94.106	58.2358
9.96399	6.76686	14.9053	10.4854	19.8797	14.2741	24.8566	18.1432	29.8055	22.4706	34.7443	26.1642	39.7466	30.3689	44.637	34.047	49.6165	37.3111	54.601	40.4876	59.5652	43.4448	64.476	45.8832	69.458	48.6577	74.3917	50.6649	79.3737	53.0156	84.2997	55.0131	89.2716	56.8034	94.2612	58.2845
9.94873	6.78284	14.9663	10.5126	19.8949	14.3085	24.8769	18.1742	29.803	22.5296	34.8231	26.2195	39.767	30.4308	44.7261	34.0934	49.6826	37.377	54.7333	40.563	59.639	43.5057	64.6667	45.9562	69.6004	48.6845	74.5443	50.7501	79.5212	53.1155	84.4625	55.0618	89.4852	56.8765	94.4367	58.3333
9.96653	6.79512	14.9638	10.5331	19.9076	14.3345	24.8998	18.225	29.8792	22.5674	34.8841	26.2774	39.8127	30.4842	44.8252	34.1517	49.8072	37.4183	54.8096	40.641	59.7788	43.5788	64.7812	46.0318	69.7199	48.7454	74.7019	50.8402	79.7043	53.1569	84.6456	55.1519	89.6479	56.9666	94.6096	58.3917
9.98942	6.8099	15.0325	10.5618	20.0373	14.3667	24.9303	18.2636	29.9403	22.6149	34.9808	26.3384	39.9424	30.5426	44.8888	34.2516	49.9166	37.5327	54.9189	40.6872	59.9111	43.6689	64.86	46.1049	69.8725	48.8453	74.852	50.8402	79.8543	53.23	84.8261	55.1836	89.8387	57.0007	94.8385	58.4891
9.9767	6.80596	14.979	10.557	19.9865	14.3567	24.9252	18.2525	29.9098	22.5986	34.8816	26.3227	39.8534	30.5218	44.8659	34.1761	49.8276	37.4646	54.8019	40.6484	59.8323	43.6591	64.7837	46.0513	69.7505	48.8087	74.7299	50.8622	79.7374	53.1861	84.6888	55.169	89.625	56.9594	94.6248	58.4404
9.96653	6.79833	14.9765	10.5426	19.9153	14.3407	24.8667	18.2309	29.8589	22.5739	34.8358	26.3098	39.7771	30.4903	44.7464	34.1517	49.736	37.4767	54.7257	40.6386	59.6593	43.6056	64.6718	45.9928	69.6284	48.7673	74.6333	50.8013	79.539	53.1764	84.521	55.1032	89.4852	56.9447	94.5002	58.3868
9.92839	6.78653	14.9053	10.5274	19.8568	14.3264	24.854	18.2161	29.7699	22.5451	34.7824	26.2883	39.7085	30.4635	44.6879	34.1664	49.5911	37.4085	54.6265	40.5947	59.5525	43.5715	64.5396	46.0123	69.486	48.7186	74.44	50.7624	79.3762	53.0936	84.3582	55.0594	89.358	56.8961	94.2942	58.3576
9.98179	6.77402	14.918	10.5139	19.8873	14.2959	24.8032	18.1967	29.7419	22.5208	34.7214	26.2621	39.6779	30.4343	44.5938	34.1055	49.5784	37.377	54.4917	40.5436	59.4737	43.5277	64.4379	45.9539	69.3893	48.67	74.3357	50.7111	79.2745	53.0595	84.2234	55.0545	89.2156	56.8595	94.1162	58.3625
9.91313	6.76496	14.8646	10.5072	19.8135	14.2753	24.7396	18.1719	29.7241	22.4952	34.5942	26.2341	39.5584	30.3954	44.5048	34.0908	49.3978	37.3355	54.3874	40.4973	59.3414	43.4887	64.237	45.91	69.2139	48.6285	74.145	50.6795	79.0939	52.9815	84.0225	54.9888	89.0147	56.8058	93.9179	58.2747
9.8877	6.75685	14.8315	10.492	19.7372	14.2576	24.7396	18.158	29.5944	22.4625	34.5612	26.2214	39.4847	30.3581	44.4158	34.0568	49.2961	37.3087	54.2704	40.4632	59.1965	43.4327	64.1429	45.8808	69.0562	48.592	74.0204	50.6429	78.9337	52.9645	83.8801	54.9595	88.7756	56.7547	93.7271	58.2334
9.87498	6.74648	14.7629	10.4795	19.7169	14.2421	24.6328	18.1388	29.5792	22.4299	34.5128	26.1894	39.4134	30.3183	44.2912	34.0227	49.2528	37.2551	54.156	40.4024	59.0998	43.4205	64.0132	45.8516	68.8884	48.5579	73.8525	50.5407	78.7633	52.8889	83.7224	54.8791	88.5874	56.6646	93.5364	58.1773
9.86989	6.73492	14.7985	10.4618	19.6965	14.2229	24.6175	18.121	29.4952	22.3989	34.4162	26.1565	39.3524	30.2922	44.2276	33.9909	49.1486	37.1795	54.0263	40.3877	58.9549	43.3352	63.8529	45.7639	68.8146	48.5189	73.7661	50.5358	78.6235	52.8572	83.5673	54.8524	88.4145	56.633	93.3202	58.148
9.82666	6.72216	14.7629	10.4419	19.6762	14.2016	24.5209	18.0992	29.4367	22.3665	34.3806	26.1278	39.2278	30.2461	44.131	33.9228	49.057	37.1966	53.9475	40.3292	58.8913	43.3206	63.769	45.7468	68.6544	48.4604	73.5499	50.4481	78.4378	52.8061	83.3511	54.7939	88.2492	56.577	93.1397	58.0483
9.8114	6.71108	14.7425	10.4306	19.6101	14.1829	24.5005	18.0807	29.4189	22.3394	34.289	26.0994	39.1515	30.2052	44.103	33.913	48.9197	37.1504	53.8432	40.2465	58.7234	43.2744	63.6063	45.7151	68.5145	48.4361	73.4177	50.414	78.3005	52.7549	83.1858	54.7037	88.1042	56.5233	92.9871	58.0117
9.81394	6.70202	14.6764	10.4158	19.5541	14.1591	24.4446	18.053	29.2918	22.3119	34.2102	26.0719	39.1159	30.1656	43.9809	33.8789	48.8459	37.0724	53.688	40.2391	58.6395	43.2256	63.5045	45.6542	68.3848	48.3654	73.2396	50.3994	78.1453	52.7185	83.0231	54.7159	87.8855	56.4867	92.7582	57.9946
9.79106	6.69046	14.6408	10.3927	19.5007	14.1424	24.4115	18.0319	29.2562	22.2765	34.1593	26.0413	39.0421	30.132	43.8817	33.8205	48.7289	37.0822	53.655	40.205	58.5098	43.1866	63.4003	45.6299	68.222	48.3094	73.1379	50.3166	77.9928	52.6502	82.8349	54.6428	87.7151	56.4405	92.5878	57.919
9.73002	6.68116	14.6154	10.3781	19.4677	14.1158	24.3734	18.0065	29.2002	22.2413	34.0703	26.0068	38.9506	30.0887	43.7902	33.7766	48.6603	36.9993	53.51	40.1319	58.37	43.1525	63.2426	45.5641	68.0847	48.2461	73.0006	50.2874	77.858	52.6454	82.6721	54.5917	87.5473	56.3796	92.3869	57.8728
9.73256	6.6659	14.6128	10.3575	19.4575	14.0956	24.2793	17.993	29.1392	22.2047	33.9864	25.9786	38.854	30.0454	43.7139	33.7547	48.523	36.958	53.4236	40.0759	58.2835	43.094	63.0951	45.5325	67.9474	48.2339	72.8124	50.297	77.6621	52.5626	82.4966	54.5284	87.3311	56.3284	92.2546	57.8387
9.70205	6.66364	14.5721	10.3455	19.371	14.0804	24.2844	17.9782	29.0502	22.1776	33.9432	25.9483	38.7548	30.0098	43.6274	33.7182	48.4467	36.9019	53.3066	40.0442	58.1538	43.0429	62.9832	45.5081	67.7973	48.1754	72.6471	50.2142	77.5096	52.504	82.3288	54.4748	87.2116	56.2748	92.0537	57.8119
9.71222	6.64969	14.562	10.3357	19.4194	14.0586	24.2208	17.9507	29.0426	22.1403	33.8898	25.92	38.6759	29.9653	43.4901	33.7425	48.35	36.88	53.1998	40.0369	58.0063	43.0015	62.8204	45.4326	67.6549	48.1292	72.4996	50.146	77.3239	52.4358	82.1762	54.4601	86.998	56.2237	91.8681	57.7584
9.67662	6.6398	14.5442	10.3096	19.3507	14.0325	24.1648	17.9261	28.9561	22.1093	33.8109	25.8891	38.6276	29.92	43.4443	33.6378	48.2788	36.7899	53.0777	39.9468	57.8817	42.9479	62.734	45.3887	67.5659	48.078	72.3597	50.1364	77.1891	52.4115	82.0312	54.4115	86.7945	56.175	91.6443	57.7462
9.65118	6.62752	14.4908	10.2954	19.2871	14.0098	24.1089	17.9004	28.8925	22.0678	33.7448	25.8557	38.5513	29.8774	43.3197	33.5794	48.1211	36.7776	52.9912	39.8931	57.7876	42.9236	62.5915	45.3862	67.4311	48.0536	72.1893	50.0291	77.0391	52.353	81.8278	54.3384	86.6598	56.1043	91.4586	57.6926
9.61304	6.61429	14.4196	10.2747	19.2337	13.9917	24.0479	17.877	28.8366	22.0398	33.699	25.8219	38.4649	29.8331	43.2866	33.5208	48.0525	36.7216	52.8895	39.8153	57.6401	42.8554	62.4517	45.2912	67.2277	47.9975	72.0546	50.0145	76.8789	52.2824	81.6905	54.2896	86.469	56.0677	91.2806	57.6097
9.65118	6.60296	14.4246	10.2582	19.221	13.9676	24.0072	17.8544	28.8137	22.0036	33.5948	25.7888	38.3835	29.7994	43.1569	33.4673	47.9457	36.707	52.7852	39.7885	57.5562	42.8286	62.3372	45.262	67.1158	47.9002	71.9223	49.9682	76.7059	52.2531	81.5252	54.2117	86.3215	55.9923	91.095	57.5976
9.5698	6.59307	14.3763	10.2364	19.165	13.9438	23.9766	17.8382	28.7298	21.9707	33.5337	25.7541	38.3225	29.7505	43.0883	33.4673	47.8745	36.6534	52.6504	39.7495	57.4442	42.7677	62.2126	45.2182	66.9683	47.9074	71.7646	49.9366	76.5457	52.2069	81.3268	54.1678	86.1384	55.9241	90.889	57.5367
9.5698	6.57662	14.3483	10.2221	19.1422	13.923	23.9258	17.8127	28.6662	21.9388	33.4269	25.7168	38.2105	29.7119	42.9815	33.3917	47.8007	36.6023	52.5004	39.7227	57.3095	42.6921	62.1185	45.1768	66.836	47.832	71.6578	49.8781	76.388	52.1387	81.1539	54.1143	85.9731	55.8826	90.6982	57.4442
9.53929	6.56852	14.3331	10.2045	19.1193	13.9049	23.8851	17.7861	28.5772	21.9043	33.3837	25.6865	38.1292	29.6638	42.895	33.4162	47.6252	36.5462	52.4317	39.6545	57.2281	42.6556	61.9507	45.1427	66.7114	47.7589	71.4366	49.8026	76.2329	52.0754	80.9784	54.0509	85.7493	55.8607	90.5329	57.4197
9.51894	6.55672	14.3102	10.183	19.0099	13.8894	23.8164	17.7602	28.5695	21.8719	33.3481	25.6504	38.0249	29.6237	42.8594	33.3114	47.5235	36.5121	52.2995	39.6228	57.045	42.6117	61.821	45.1086	66.569	47.7662	71.3247	49.7977	76.0625	52.0168	80.8436	54.0022	85.5891	55.8096	90.2964	57.3905
9.45028	6.54468	14.267	10.1681	19.015	13.8616	23.73	17.7379	28.4526	21.8362	33.2464	25.6089	37.9588	29.5812	42.7322	33.3187	47.4192	36.4853	52.1774	39.5668	56.9153	42.5728	61.676	45.0282	66.4342	47.6906	71.1695	49.6954	75.8743	51.9559	80.6452	53.968	85.3984	55.7	90.1769	57.3539
9.47316	6.52846	14.2543	10.1561	18.9947	13.8413	23.6918	17.7104	28.4373	21.7967	33.1726	25.5752	37.8647	29.5337	42.6305	33.2383	47.3633	36.4001	52.0833	39.5376	56.839	42.5387	61.5438	44.9721	66.2893	47.6273	71.0042	49.6491	75.7523	51.9243	80.5003	53.895	85.2585	55.6536	89.9887	57.2808
9.47571	6.51988	14.1958	10.1344	18.8828	13.8167	23.6588	17.6826	28.3915	21.7633	33.0938	25.54	37.8138	29.4983	42.5186	33.1847	47.2539	36.3562	51.9765	39.4498	56.6762	42.485	61.4497	44.9357	66.1189	47.6224	70.8771	49.5858	75.6251	51.8975	80.3299	53.8366	85.0499	55.6195	89.7675	57.2127
9.47571	6.50558	14.1627	10.1175	18.8751	13.797	23.5977	17.6588	28.3483	21.7272	33.0556	25.4963	37.7579	29.4504	42.4372	33.1628	47.1573	36.31	51.8773	39.423	56.5999	42.4266	61.348	44.8894	65.9663	47.5396	70.7448	49.5955	75.4471	51.8147	80.157	53.7854	84.8719	55.5563	89.6149	57.1883
9.39433	6.49723	14.1296	10.0971	18.8141	13.7781	23.5367	17.6331	28.2644	21.6925	32.9437	25.4652	37.6409	29.4087	42.3304	33.1092	47.0403	36.2929	51.7934	39.3865	56.4652	42.3949	61.1521	44.8115	65.8569	47.5055	70.5617	49.4639	75.2716	51.7757	79.9789	53.705	84.671	55.454	89.3936	57.1445
9.43247	6.48329	14.1093	10.0749	18.7734	13.752	23.5392	17.6137	28.183	21.6573	32.87	25.4331	37.5671	29.3619	42.2821	33.0703	46.9818	36.2246	51.6459	39.3621	56.3253	42.3267	61.0606	44.7821	65.745	47.4057	70.4091	49.4737	75.1343	51.6954	79.7729	53.666	84.5286	55.4491	89.1698	57.0397
9.4045	6.46875	14.094	10.0649	18.7861	13.7376	23.4553	17.5831	28.1601	21.6254	32.7937	25.3882	37.4908	29.3219	42.1804	33.0068	46.8725	36.1979	51.534	39.2623	56.2566	42.2658	60.9182	44.7529	65.5975	47.374	70.2362	49.3885	74.9664	51.6515	79.6534	53.5929	84.3379	55.376	89.0071	57.0397
9.37398	6.45992	14.0508	10.0492	18.7327	13.7161	23.4019	17.5562	28.094	21.5878	32.7505	25.3509	37.412	29.2764	42.1371	32.9655	46.7809	36.1516	51.445	39.2111	56.1193	42.2366	60.7859	44.6994	65.4526	47.2839	70.1446	49.3495	74.8469	51.6004	79.4678	53.5539	84.1929	55.303	88.8494	57.0007
9.36381	6.44741	14.0228	10.0282	18.6895	13.692	23.3587	17.5306	28.038	21.5539	32.6462	25.3147	37.3408	29.2292	42.0024	32.9508	46.6588	36.1296	51.328	39.1478	56.0048	42.1733	60.6435	44.6409	65.2974	47.2717	69.9844	49.308	74.6409	51.5589	79.3432	53.5345	83.992	55.2834	88.6383	56.9423
9.35618	6.43823	14.0076	10.0122	18.6462	13.6714	23.3231	17.5076	27.9566	21.5108	32.6106	25.282	37.2823	29.1861	41.9032	32.8607	46.5673	36.0346	51.1856	39.1454	55.8802	42.1099	60.5367	44.5921	65.1983	47.184	69.8395	49.2886	74.4883	51.4785	79.1473	53.4493	83.8242	55.225	88.412	56.8667
9.28752	6.42619	13.9491	9.98789	18.5954	13.6501	23.2595	17.4838	27.9083	21.4747	32.5241	25.2421	37.1475	29.1377	41.8065	32.8242	46.4528	35.9909	51.0635	39.0528	55.7607	42.0564	60.4096	44.5361	65.033	47.1329	69.6843	49.2155	74.3179	51.4176	78.9871	53.4127	83.6156	55.1763	88.2645	56.8132
9.32566	6.41046	13.9669	9.97954	18.5903	13.623	23.2519	17.4542	27.8753	21.4479	32.5317	25.2023	37.1221	29.0914	41.7455	32.7974	46.3638	35.9153	51.0254	39.0406	55.6488	42.0125	60.2926	44.4558	64.9719	47.0963	69.5699	49.1327	74.1831	51.403	78.8294	53.3372	83.4783	55.0885	88.0966	56.7913
9.24428	6.39723	13.9364	9.96893	18.4962	13.6029	23.1705	17.4272	27.7761	21.4015	32.4402	25.1759	37	29.0446	41.6362	32.7584	46.3002	35.8861	50.9237	38.9676	55.5191	41.9492	60.1374	44.4289	64.7786	47.0208	69.3639	49.0937	74.0407	51.3226	78.6667	53.2666	83.2087	54.9984	87.8779	56.7133
9.21631	6.38519	13.8829	9.94712	18.5013	13.5867	23.1476	17.3987	27.7557	21.3641	32.3715	25.1373	36.9644	29.0016	41.5522	32.7122	46.1553	35.8082	50.7609	38.9407	55.4326	41.9297	60.0103	44.3802	64.621	47.0232	69.2368	49.0158	73.8398	51.2617	78.4454	53.208	83.0867	54.9692	87.705	56.7061
9.24428	6.37899	13.8524	9.93162	18.4581	13.5635	23.0281	17.3667	27.6464	21.3243	32.2774	25.0945	36.9085	28.946	41.4429	32.6658	46.0815	35.796	50.6668	38.8653	55.2775	41.859	59.8806	44.3242	64.4786	46.9355	69.0765	48.9622	73.6593	51.2106	78.275	53.1739	82.8705	54.9108	87.5015	56.6475
9.22394	6.36385	13.8397	9.91541	18.4275	13.5372	22.9874	17.3447	27.5752	21.2845	32.2037	25.0517	36.8118	28.9003	41.3768	32.6221	45.9747	35.7545	50.5727	38.8482	55.1707	41.8323	59.7585	44.2877	64.3209	46.8747	68.957	48.889	73.5397	51.1814	78.1199	53.0985	82.7357	54.8499	87.3413	56.5672
9.18579	6.35026	13.7838	9.89503	18.3411	13.5138	22.9543	17.3132	27.5319	21.2488	32.107	25.0126	36.6898	28.8445	41.2801	32.5782	45.8984	35.6888	50.4481	38.7386	55.0537	41.7494	59.6466	44.256	64.2141	46.7918	68.7917	48.8453	73.3999	51.0936	77.9571	53.0522	82.5704	54.8084	87.0845	56.4965
9.12476	6.33751	13.7253	9.88418	18.3563	13.4946	22.9238	17.2839	27.509	21.2141	32.0714	24.9775	36.6389	28.803	41.2089	32.5075	45.7687	35.6546	50.3311	38.7556	54.9316	41.7129	59.5118	44.1342	64.0564	46.7529	68.6696	48.7819	73.2142	51.0327	77.8249	53.0084	82.3847	54.7524	86.9471	56.4722
9.1807	6.32797	13.738	9.86308	18.2648	13.4642	22.8805	17.2584	27.42	21.1692	32.0078	24.9428	36.5575	28.7551	41.1072	32.4685	45.6645	35.5913	50.2421	38.6436	54.8019	41.6472	59.3796	44.1147	63.9318	46.7114	68.5145	48.7308	73.0515	50.9499	77.6418	52.9377	82.2016	54.672	86.7538	56.3868
9.14256	6.31617	13.7126	9.84163	18.2749	13.4475	22.8399	17.2281	27.3793	21.1317	31.929	24.9074	36.4939	28.7054	41.0029	32.4076	45.5221	35.5402	50.1506	38.6022	54.7282	41.613	59.2422	44.0855	63.7843	46.6359	68.395	48.6918	72.9218	50.9085	77.4638	52.867	82.0363	54.6209	86.6013	56.3357
9.12221	6.30353	13.6388	9.81779	18.1885	13.4249	22.7661	17.2006	27.3082	21.0955	31.8425	24.8646	36.4355	28.6523	40.8986	32.3759	45.4483	35.5061	50.0259	38.5997	54.5731	41.5473	59.1024	44.0221	63.6393	46.5945	68.189	48.6285	72.698	50.8672	77.2807	52.8281	81.8583	54.5551	86.4029	56.2748
9.1095	6.29865	13.6617	9.81409	18.1808	13.408	22.7305	17.1723	27.3132	21.0518	31.7739	24.8347	36.3363	28.6051	40.863	32.3224	45.3847	35.4647	49.9166	38.5096	54.4663	41.4985	59.0235	43.9443	63.5249	46.5774	68.0517	48.5505	72.5784	50.8184	77.1077	52.7598	81.6167	54.4552	86.2198	56.2626
9.07898	6.28589	13.6032	9.793	18.1402	13.3881	22.6644	17.1461	27.2242	21.0156	31.6645	24.7959	36.2396	28.5565	40.7689	32.2834	45.2754	35.3941	49.8123	38.4633	54.3391	41.4182	58.8811	43.8687	63.3392	46.4702	67.9016	48.5139	72.4208	50.7454	76.973	52.6989	81.4921	54.4406	85.9858	56.2017
9.04338	6.28124	13.5981	9.77118	18.1071	13.3691	22.6313	17.1172	27.1428	20.9674	31.6569	24.7521	36.1938	28.5	40.7105	32.2127	45.1889	35.3429	49.7157	38.3999	54.2399	41.3937	58.7311	43.8687	63.2451	46.441	67.777	48.4798	72.2631	50.6576	76.8255	52.6454	81.2785	54.387	85.8358	56.1287
9.09424	6.26181	13.5574	9.75616	18.0664	13.3406	22.5372	17.0853	27.064	20.9257	31.5679	24.713	36.1048	28.451	40.5604	32.1689	45.0973	35.3014	49.6089	38.3683	54.1178	41.3232	58.5861	43.8078	63.09	46.3801	67.5812	48.3848	72.1207	50.604	76.6042	52.5796	81.1234	54.2871	85.6476	56.08
9.02303	6.25299	13.5396	9.74234	18.0054	13.3187	22.4991	17.0625	27.0157	20.8878	31.484	24.6727	36.0006	28.4061	40.4714	32.1422	45.0033	35.2625	49.4792	38.2976	53.9678	41.2817	58.4691	43.7543	62.9578	46.2706	67.4998	48.3629	71.9477	50.5602	76.4567	52.5602	80.9504	54.2213	85.439	56.0288
9.01794	6.24262	13.4582	9.71778	17.9901	13.2995	22.4889	17.029	26.9445	20.8456	31.428	24.6341	35.9268	28.3517	40.3544	32.0374	44.8964	35.1723	49.3342	38.2222	53.9017	41.1989	58.3598	43.6811	62.8357	46.2534	67.332	48.2777	71.7443	50.4895	76.3499	52.4529	80.7495	54.1483	85.2127	55.9363
9.03066	6.22522	13.4608	9.70693	17.9265	13.2786	22.4152	17.002	26.9013	20.8058	31.3924	24.6005	35.8709	28.3058	40.3595	32.0155	44.8278	35.1529	49.2859	38.1929	53.7872	41.1575	58.2021	43.6397	62.7136	46.2023	67.1895	48.2363	71.6604	50.4433	76.1388	52.4115	80.6427	54.1093	85.083	55.8681
8.94928	6.21759	13.4379	9.68357	17.9062	13.2506	22.3745	16.9758	26.8072	20.7671	31.3136	24.5565	35.7768	28.2542	40.2094	31.9594	44.6828	35.131	49.174	38.1394	53.6448	41.1234	58.1156	43.5764	62.5382	46.1073	67.0166	48.1535	71.4798	50.3751	75.9888	52.3555	80.4469	54.0484	84.9177	55.8462
8.95945	6.20031	13.4252	9.66593	17.8706	13.2388	22.3007	16.9462	26.7665	20.7285	31.2169	24.5135	35.6878	28.2033	40.1586	31.9228	44.5938	35.0262	49.0545	38.0833	53.4973	41.0723	57.9834	43.5496	62.4186	46.0781	66.8793	48.1194	71.3526	50.3044	75.7624	52.2703	80.2638	53.968	84.7244	55.7731
8.9035	6.19304	13.3972	9.64793	17.8146	13.2177	22.2931	16.9182	26.6902	20.6808	31.1228	24.4707	35.6089	28.1527	40.0569	31.862	44.4972	34.9678	48.9375	38.0516	53.3727	40.9675	57.8588	43.4863	62.3093	46.0197	66.714	48.0706	71.1645	50.2629	75.6454	52.1825	80.0323	53.8925	84.5286	55.7438
8.9035	6.17921	13.3667	9.63196	17.7689	13.1978	22.1914	16.8895	26.6698	20.6475	31.072	24.433	35.5606	28.0978	39.9755	31.7986	44.3853	34.98	48.8434	37.9907	53.2761	40.9334	57.696	43.4156	62.177	45.9588	66.5868	48.0365	71.022	50.2143	75.4394	52.0924	79.9026	53.8779	84.3531	55.7146
8.86536	6.16181	13.2929	9.61431	17.7256	13.1752	22.1608	16.8568	26.5884	20.6061	31.0516	24.392	35.4614	28.049	39.856	31.75	44.2708	34.8264	48.7289	37.9153	53.1692	40.8823	57.5841	43.3743	62.0066	45.9124	66.4113	47.9537	70.8491	50.1266	75.2919	52.0632	79.7094	53.817	84.1573	55.5976
8.86027	6.14679	13.2752	9.59298	17.6976	13.1491	22.1202	16.8369	26.5299	20.5668	30.9372	24.339	35.3877	28.001	39.8025	31.6963	44.192	34.8119	48.612	37.9298	53.0345	40.7969	57.4544	43.3279	61.8769	45.8638	66.302	47.8879	70.7118	50.0341	75.1419	51.9828	79.5568	53.7318	83.9615	55.5904
8.85518	6.13272	13.2701	9.57915	17.6366	13.1257	22.1049	16.8089	26.4257	20.5251	30.866	24.3011	35.2834	27.9546	39.6779	31.6695	44.0674	34.7363	48.4873	37.8324	52.9276	40.7702	57.3451	43.245	61.7727	45.7931	66.1291	47.8295	70.5388	49.9951	74.9842	51.9584	79.3279	53.666	83.758	55.5416
8.83993	6.12295	13.2446	9.55555	17.6264	13.1029	22.0362	16.7798	26.4104	20.4825	30.8075	24.2633	35.2071	27.8958	39.6169	31.6086	43.9911	34.7095	48.4212	37.7496	52.8437	40.6897	57.195	43.1964	61.5997	45.7298	65.9841	47.7856	70.3863	49.9123	74.8062	51.9316	79.1702	53.6148	83.5927	55.4588
8.78143	6.10745	13.2014	9.53791	17.5603	13.0791	21.9981	16.7492	26.2909	20.442	30.7516	24.2117	35.1384	27.8467	39.5508	31.5502	43.8843	34.656	48.2991	37.7398	52.6911	40.6459	57.0704	43.1525	61.409	45.681	65.8391	47.7198	70.1981	49.8782	74.6384	51.7855	78.9693	53.5077	83.3766	55.4125
8.78652	6.1028	13.1785	9.52015	17.5629	13.0623	21.9091	16.7142	26.3163	20.4063	30.6829	24.1723	35.0978	27.8059	39.4058	31.4917	43.7902	34.5829	48.1745	37.6692	52.6072	40.5875	56.9534	43.1038	61.3327	45.5958	65.6764	47.6444	70.0506	49.7832	74.4502	51.7416	78.8142	53.4687	83.1909	55.3443
8.77889	6.09517	13.148	9.50417	17.5273	13.0469	21.8913	16.6844	26.2349	20.3626	30.5913	24.1246	34.9859	27.7513	39.3346	31.4503	43.6885	34.5367	48.0677	37.6132	52.4368	40.5315	56.8314	43.0186	61.1572	45.5251	65.5263	47.5956	69.9081	49.7807	74.3103	51.6686	78.6413	53.4297	83.0434	55.32
8.75854	6.07741	13.1098	9.47938	17.4789	13.0218	21.843	16.6555	26.1892	20.3265	30.5735	24.0819	34.9147	27.7004	39.2685	31.3918	43.6401	34.4708	47.9609	37.5327	52.3427	40.4486	56.6661	42.982	61.053	45.4716	65.3864	47.5202	69.7199	49.6759	74.0814	51.6223	78.4658	53.342	82.8374	55.1909
8.7382	6.06418	13.0819	9.45876	17.4128	12.9958	21.7718	16.621	26.151	20.2802	30.4565	24.0388	34.8562	27.6527	39.1566	31.3091	43.5104	34.4221	47.8389	37.4986	52.2308	40.3902	56.5465	42.9138	60.9233	45.4179	65.2186	47.4665	69.6233	49.5785	73.9619	51.5492	78.2674	53.303	82.6594	55.1811
8.70768	6.05488	13.0641	9.44147	17.3798	12.9727	21.7336	16.6009	26.0773	20.2394	30.3981	23.9926	34.7722	27.606	39.0752	31.2968	43.4214	34.3539	47.7498	37.4622	52.1189	40.3342	56.4219	42.8309	60.763	45.3862	65.094	47.4714	69.5012	49.5834	73.7991	51.5054	78.1352	53.2543	82.4483	55.0666
8.70514	6.04308	13.0081	9.42944	17.3442	12.9539	21.6548	16.564	25.9959	20.207	30.3192	23.9449	34.64	27.5515	38.9633	31.236	43.2714	34.31	47.6507	37.4158	51.9536	40.2878	56.277	42.8139	60.6359	45.301	64.9516	47.3228	69.2647	49.5176	73.6059	51.4225	77.9597	53.1618	82.2932	55.0374
8.66954	6.02878	13.0259	9.41406	17.3314	12.9264	21.6598	16.5305	25.9679	20.173	30.2963	23.9083	34.6375	27.5016	38.9353	31.1751	43.2256	34.2345	47.5642	37.3257	51.9053	40.2392	56.2337	42.7677	60.524	45.2207	64.8015	47.3057	69.1401	49.4324	73.4838	51.3763	77.7868	53.1593	82.0541	54.979
8.67716	6.01674	12.9674	9.39904	17.2882	12.9067	21.6064	16.4947	25.8789	20.1313	30.1666	23.8562	34.5205	27.4541	38.8235	31.1044	43.1086	34.1907	47.404	37.3257	51.768	40.1563	56.0074	42.6532	60.3358	45.1768	64.6667	47.2448	68.9545	49.3374	73.2829	51.313	77.596	53.0278	81.8888	54.9424
8.62885	6.00196	12.9649	9.37615	17.2602	12.8842	21.52	16.4615	25.8509	20.0918	30.1259	23.812	34.4518	27.4074	38.7192	31.0727	43.0374	34.1493	47.3175	37.2307	51.6103	40.0808	55.9184	42.6142	60.2137	45.1159	64.5116	47.1913	68.7866	49.2911	73.0794	51.2374	77.4358	52.9742	81.7337	54.9083
8.5907	5.98575	12.9013	9.36411	17.2119	12.8635	21.4691	16.4333	25.7899	20.0511	30.0471	23.7664	34.3679	27.3504	38.6302	31.0119	42.9179	34.0762	47.2234	37.1772	51.4654	40.0321	55.7861	42.5508	60.0967	45.0356	64.3972	47.1012	68.6417	49.2741	72.9574	51.1716	77.2553	52.884	81.5252	54.7549
8.55255	5.9774	12.8962	9.34695	17.1814	12.837	21.4666	16.4001	25.7365	20.0131	29.953	23.7178	34.2967	27.2998	38.5615	30.9315	42.8441	34.0007	47.1013	37.1284	51.4119	39.9761	55.6895	42.5241	59.9467	44.9672	64.2573	47.0622	68.4967	49.1571	72.7946	51.1132	77.062	52.8523	81.3471	54.7573
8.55255	5.96346	12.8225	9.32502	17.0848	12.8123	21.3725	16.3654	25.65	19.9759	29.9174	23.6775	34.2178	27.2519	38.4318	30.912	42.6992	33.9885	46.9996	37.0456	51.2466	39.942	55.514	42.4364	59.7788	44.9137	64.0615	46.9842	68.3187	49.1181	72.6089	51.0231	76.9043	52.7988	81.131	54.6695
8.55255	5.95237	12.7945	9.30952	17.0975	12.7854	21.3394	16.3268	25.6093	19.9367	29.836	23.637	34.1314	27.2086	38.3504	30.8437	42.6153	33.9154	46.9233	37.0017	51.1271	39.8592	55.4174	42.3463	59.6924	44.8528	63.9216	46.9598	68.1992	49.0645	72.4716	50.9767	76.711	52.7354	80.9784	54.6331
8.52203	5.93986	12.7843	9.29259	17.0161	12.7607	21.2784	16.2967	25.5305	19.8919	29.7801	23.5866	34.0322	27.154	38.2512	30.7853	42.5262	33.8862	46.7758	36.9676	51.033	39.7885	55.2699	42.2707	59.5169	44.7554	63.7792	46.8575	68.0415	49.0183	72.286	50.9134	76.533	52.677	80.7724	54.5575
8.52458	5.92364	12.7335	9.27734	17.0135	12.7329	21.2275	16.2592	25.4923	19.8578	29.7063	23.5465	33.9686	27.097	38.1877	30.7269	42.4016	33.818	46.669	36.9018	50.9466	39.7154	55.1554	42.2268	59.3923	44.731	63.6292	46.7966	67.8711	48.9281	72.1156	50.8476	76.3728	52.5796	80.5817	54.5185
8.49406	5.91768	12.7207	9.25922	16.9525	12.7178	21.2097	16.2293	25.4415	19.8236	29.6504	23.5	33.8847	27.0542	38.1037	30.6879	42.3152	33.7424	46.58	36.824	50.7965	39.6643	55.0029	42.1708	59.2575	44.6433	63.4689	46.7382	67.6778	48.8477	71.9172	50.8209	76.1668	52.5454	80.3858	54.4211
8.46608	5.91351	12.6902	9.24444	16.8788	12.6919	21.1283	16.2007	25.3703	19.7768	29.5664	23.4524	33.8415	27.0024	38.0325	30.6294	42.2668	33.6864	46.4579	36.785	50.6897	39.6326	54.8833	42.1197	59.1176	44.6019	63.3265	46.6505	67.5507	48.8087	71.7417	50.7234	76.0066	52.4602	80.2078	54.3821
8.4788	5.89849	12.7106	9.22477	16.8635	12.6669	21.0953	16.1614	25.3067	19.7412	29.4901	23.4025	33.7524	26.9591	37.9562	30.5783	42.1244	33.6304	46.3435	36.7241	50.5625	39.545	54.779	42.0709	58.9727	44.5483	63.2121	46.6358	67.4032	48.7162	71.6019	50.6747	75.8591	52.4333	80.0044	54.2725
8.43811	5.88431	12.6699	9.2107	16.8406	12.635	21.0393	16.1324	25.238	19.7002	29.4673	23.3625	33.6736	26.9014	37.8087	30.5295	42.0456	33.5769	46.2621	36.6583	50.443	39.5035	54.6138	41.9808	58.8481	44.4387	63.0442	46.5433	67.2302	48.67	71.4493	50.6041	75.676	52.3311	79.8823	54.2311
8.41777	5.87394	12.6343	9.19628	16.8228	12.6151	20.9808	16.0944	25.1668	19.6572	29.3554	23.315	33.5821	26.8544	37.7833	30.476	41.9286	33.5208	46.1324	36.5803	50.3108	39.411	54.5476	41.9492	58.7031	44.4021	62.8789	46.536	67.0497	48.575	71.3069	50.5432	75.4751	52.2409	79.656	54.1653
8.41014	5.85951	12.6038	9.17554	16.777	12.5857	20.9656	16.0533	25.1719	19.6225	29.2816	23.2671	33.5159	26.805	37.6994	30.4272	41.8269	33.4623	46.0332	36.5218	50.1734	39.3476	54.3823	41.8591	58.6217	44.2975	62.7492	46.441	66.92	48.514	71.1187	50.4944	75.3428	52.2141	79.4754	54.102
8.38725	5.84914	12.53	9.16016	16.7287	12.5561	20.8842	16.0252	25.1032	19.5782	29.2486	23.2155	33.404	26.7498	37.5442	30.3469	41.7709	33.4137	45.901	36.4926	50.0895	39.2843	54.273	41.786	58.4157	44.2414	62.6093	46.3631	66.8055	48.4702	70.9712	50.4263	75.1546	52.1508	79.2364	54.0192
8.34401	5.83198	12.5783	9.13632	16.6779	12.5265	20.8969	15.9963	24.999	19.5421	29.1774	23.1725	33.3404	26.7018	37.5061	30.2762	41.6718	33.3673	45.8272	36.4464	49.9624	39.2477	54.1255	41.7251	58.3165	44.1951	62.4466	46.3143	66.6504	48.3897	70.7855	50.3191	74.9537	52.0631	79.1092	53.9826
8.34147	5.82042	12.4715	9.11534	16.66	12.5066	20.8079	15.9567	24.9583	19.4989	29.0858	23.1265	33.254	26.6507	37.3764	30.2396	41.5421	33.2821	45.723	36.3075	49.8556	39.1771	53.978	41.6885	58.1563	44.1342	62.2889	46.2364	66.4444	48.3264	70.6355	50.2655	74.7375	52.0096	78.9057	53.9242
8.28807	5.80957	12.4893	9.09722	16.6194	12.482	20.7189	15.9285	24.8896	19.463	29.0146	23.083	33.1879	26.5971	37.2798	30.2031	41.4988	33.248	45.6009	36.2783	49.7233	39.0796	53.8406	41.6057	58.0114	44.0514	62.1541	46.1463	66.2918	48.2802	70.4295	50.2362	74.585	51.9657	78.682	53.8219
8.29569	5.79431	12.4639	9.08244	16.5914	12.456	20.6629	15.8882	24.8057	19.4178	28.9586	23.0316	33.076	26.5443	37.2416	30.1228	41.3666	33.2041	45.4661	36.2052	49.6063	39.0553	53.7771	41.5618	57.9046	44.0051	62.0016	46.1024	66.1519	48.2169	70.2769	50.1291	74.412	51.8537	78.5217	53.7732
8.27535	5.78156	12.4461	9.0704	16.5405	12.4253	20.6528	15.8567	24.7828	19.3789	28.8773	22.9874	33.0429	26.4953	37.1348	30.074	41.2521	33.1554	45.3618	36.1296	49.4741	38.9822	53.6499	41.4791	57.7672	43.9515	61.8668	46.0342	65.9765	48.1364	70.1497	50.0852	74.2645	51.8147	78.3386	53.7025
8.24483	5.77464	12.3571	9.04561	16.4795	12.3975	20.579	15.825	24.7167	19.3394	28.8213	22.9353	32.9463	26.4462	37.0076	29.9961	41.1682	33.0701	45.2525	36.1029	49.3368	38.8847	53.5177	41.3963	57.5765	43.8395	61.7269	45.9709	65.8086	48.0951	69.9361	49.9975	74.0662	51.7416	78.1199	53.6464
8.22957	5.75748	12.3749	9.02487	16.4413	12.372	20.5358	15.7917	24.6658	19.2991	28.7526	22.8934	32.87	26.3892	36.911	29.9376	41.0563	33.0215	45.1787	36.0542	49.2579	38.8702	53.3625	41.3475	57.4646	43.7859	61.5565	45.9245	65.6891	48.0171	69.7581	49.8952	73.8958	51.7075	77.9877	53.5685
8.2016	5.74198	12.352	9.00675	16.3956	12.3424	20.5231	15.7568	24.6099	19.2616	28.6942	22.8468	32.7911	26.3446	36.8678	29.923	40.9622	32.9606	45.0465	35.9519	49.118	38.7775	53.271	41.2939	57.3552	43.7274	61.3912	45.8734	65.4933	47.9489	69.6131	49.8709	73.7279	51.632	77.7969	53.5125
8.21431	5.73316	12.2808	8.98244	16.3701	12.3237	20.4239	15.7204	24.5641	19.2204	28.5848	22.805	32.7021	26.298	36.7482	29.8572	40.858	32.9021	44.96	35.9153	49.0697	38.7313	53.1184	41.2257	57.1798	43.6836	61.2742	45.7906	65.3839	47.8612	69.4097	49.8124	73.5601	51.5662	77.6062	53.4515
8.20669	5.71886	12.2731	8.96765	16.3345	12.2929	20.3934	15.6885	24.4649	19.1799	28.5568	22.7515	32.5877	26.2425	36.6516	29.7842	40.7384	32.812	44.8379	35.874	48.9197	38.6533	52.9785	41.1526	57.0679	43.6031	61.1165	45.7077	65.1856	47.8149	69.2571	49.715	73.3566	51.4615	77.3977	53.3712
8.17617	5.70753	12.2147	8.94453	16.2837	12.2687	20.3451	15.6496	24.4369	19.1452	28.4882	22.7082	32.5775	26.1874	36.5855	29.7622	40.6723	32.7657	44.7566	35.7862	48.7925	38.5827	52.8844	41.0527	56.9661	43.5447	60.9385	45.6689	65.0355	47.737	69.0816	49.6711	73.2117	51.4517	77.2247	53.3128
8.11005	5.69967	12.1994	8.92641	16.2532	12.239	20.3349	15.6306	24.3886	19.1029	28.4246	22.6608	32.4783	26.1414	36.5321	29.6672	40.5502	32.6877	44.5913	35.7059	48.7111	38.5121	52.7445	41.0431	56.8085	43.4619	60.847	45.6299	64.8778	47.7004	68.9392	49.6029	72.965	51.3787	76.9959	53.2178
8.12276	5.68346	12.1638	8.90627	16.1896	12.2082	20.2891	15.589	24.3123	19.0607	28.3661	22.6074	32.3893	26.0942	36.4278	29.5869	40.4511	32.6707	44.4895	35.6717	48.584	38.4682	52.6123	40.9481	56.6279	43.401	60.7147	45.53	64.7329	47.5908	68.7815	49.5346	72.7844	51.2763	76.8636	53.1641
8.1075	5.67142	12.1358	8.89149	16.182	12.1857	20.1848	15.5549	24.2284	19.0297	28.2771	22.5627	32.3385	26.0409	36.3286	29.5941	40.3519	32.5757	44.3827	35.645	48.4492	38.383	52.475	40.9091	56.516	43.3157	60.5545	45.4593	64.6083	47.5348	68.6264	49.4738	72.6573	51.2057	76.6449	53.1105
8.0897	5.65866	12.1307	8.87134	16.1743	12.1596	20.1467	15.5244	24.2182	18.9901	28.2186	22.5159	32.2444	25.9873	36.2371	29.487	40.2603	32.5123	44.2429	35.5572	48.3271	38.3099	52.3656	40.8482	56.3431	43.2695	60.4146	45.3984	64.4099	47.4933	68.4484	49.3836	72.4538	51.1667	76.5025	53.0155
8.06681	5.64686	12.0799	8.84774	16.1082	12.1281	20.0729	15.4894	24.1394	18.9441	28.1347	22.4683	32.1401	25.9435	36.1633	29.4382	40.184	32.5026	44.2047	35.4599	48.1822	38.2733	52.2232	40.7507	56.2566	43.172	60.1679	45.3302	64.2599	47.413	68.25	49.3569	72.258	51.0936	76.3118	52.9644
8.08716	5.63256	12.0926	8.83737	16.0421	12.1082	20.0475	15.4482	24.0987	18.9091	28.066	22.4194	32.074	25.8917	36.0972	29.3749	40.0797	32.4344	44.0928	35.4354	48.111	38.1662	52.1011	40.6897	56.1091	43.1549	60.0866	45.2474	64.1073	47.357	68.1178	49.2497	72.108	51.0522	76.1642	52.9109
8.01341	5.62028	12.0087	8.80721	16.0344	12.0844	20.0246	15.4216	24.025	18.8704	27.9846	22.3643	32.018	25.8467	36.0107	29.3091	39.9551	32.3467	43.958	35.3843	47.9431	38.0931	51.9079	40.5851	55.9616	43.0819	59.9416	45.1938	63.9598	47.2863	67.927	49.1912	71.9401	50.9889	75.9125	52.8207
8.02358	5.60896	11.9985	8.78778	16.009	12.0628	19.9407	15.385	23.9563	18.8235	27.9516	22.3159	31.9239	25.7934	35.8938	29.2604	39.8738	32.2785	43.9021	35.3136	47.8795	38.0492	51.8163	40.5436	55.8167	42.9894	59.7814	45.1451	63.7919	47.2132	67.7668	49.1401	71.7468	50.9036	75.7497	52.7841
7.93711	5.59549	11.9197	8.76585	15.9149	12.0269	19.8924	15.3508	23.8673	18.7906	27.8829	22.2641	31.8375	25.7401	35.8149	29.1728	39.772	32.1981	43.7113	35.2503	47.7524	38.003	51.6917	40.4827	55.7073	42.8797	59.6593	45.0793	63.6368	47.1596	67.5761	49.0426	71.5917	50.8525	75.5437	52.6623
7.91168	5.58094	11.9273	8.74427	15.9124	12.0011	19.8924	15.3159	23.819	18.7623	27.8066	22.2157	31.7942	25.7007	35.7005	29.1215	39.6932	32.181	43.6223	35.1626	47.6354	37.9153	51.5645	40.4096	55.5344	42.8675	59.5067	44.9941	63.4562	47.0816	67.4693	48.9599	71.4239	50.7575	75.3148	52.6063
7.93203	5.56795	11.8866	8.72389	15.8488	11.9698	19.811	15.2786	23.7859	18.7212	27.7151	22.1578	31.6823	25.6461	35.6242	29.0265	39.5686	32.1031	43.541	35.1334	47.4701	37.869	51.4704	40.3659	55.4098	42.7359	59.3719	44.9404	63.3367	46.9599	67.2913	48.9135	71.195	50.7039	75.1775	52.5406
7.91677	5.55472	11.8612	8.70291	15.8208	11.9527	19.7652	15.2388	23.7071	18.6834	27.6438	22.1122	31.6187	25.5998	35.5708	28.9803	39.4821	32.0641	43.4138	35.0652	47.3658	37.7666	51.3026	40.2733	55.2902	42.7263	59.2117	44.8747	63.1663	46.9404	67.098	48.8502	71.0551	50.6406	75.0656	52.5162
7.90405	5.54363	11.8637	8.67991	15.7623	11.9224	19.6864	15.2029	23.6588	18.6434	27.6006	22.06	31.5552	25.5437	35.4589	28.9389	39.3601	31.9812	43.3172	34.9604	47.2463	37.7399	51.1958	40.2416	55.1656	42.6458	59.0566	44.8016	62.9781	46.8649	66.9403	48.7747	70.8618	50.5699	74.8367	52.4261
7.91423	5.52933	11.8256	8.66489	15.77	11.8983	19.6889	15.17	23.6257	18.6121	27.5014	22.0136	31.4356	25.4989	35.3928	28.8537	39.299	31.9448	43.2307	34.9459	47.1293	37.6108	51.0483	40.1271	55.013	42.58	58.9066	44.7504	62.8713	46.804	66.7801	48.6797	70.7143	50.5115	74.6282	52.3554
7.82013	5.52075	11.8001	8.64224	15.6733	11.8696	19.6228	15.1306	23.5163	18.573	27.4302	21.9625	31.3543	25.4429	35.2351	28.8195	39.1413	31.8302	43.0806	34.8801	47.0327	37.5572	50.9288	40.0662	54.8732	42.4875	58.7972	44.675	62.6653	46.6992	66.6046	48.609	70.5541	50.4359	74.4298	52.275
7.85319	5.5043	11.7493	8.61911	15.6377	11.8474	19.5465	15.0974	23.4477	18.5317	27.3514	21.9148	31.3187	25.4003	35.1919	28.7587	39.0676	31.7937	42.9713	34.7874	46.9055	37.4743	50.8448	40.0029	54.7104	42.4705	58.6522	44.6092	62.4975	46.6846	66.4393	48.609	70.31	50.3507	74.2569	52.219
7.81504	5.49059	11.706	8.60779	15.6097	11.8194	19.5109	15.0583	23.3917	18.4944	27.27	21.8577	31.1788	25.3485	35.0901	28.7123	38.971	31.7134	42.8797	34.7436	46.7478	37.4475	50.6643	39.9201	54.5858	42.3414	58.4641	44.5191	62.3652	46.6042	66.2943	48.5019	70.1523	50.3093	74.056	52.1093
7.83793	5.48213	11.7137	8.59134	15.6352	11.7927	19.4397	15.0309	23.3587	18.4557	27.2522	21.8135	31.1279	25.2969	34.9884	28.6417	38.887	31.6719	42.8034	34.6632	46.6792	37.3696	50.5371	39.847	54.4637	42.2999	58.3013	44.4509	62.2203	46.5725	66.1036	48.4434	69.9616	50.2703	73.8653	52.0874
7.73875	5.46615	11.6755	8.57024	15.5284	11.7689	19.4448	14.9871	23.2951	18.4302	27.1937	21.7629	31.0338	25.2413	34.9426	28.5905	38.8006	31.6159	42.7068	34.6268	46.5291	37.2868	50.4379	39.7836	54.3009	42.2415	58.1792	44.3534	62.0778	46.4971	65.9536	48.3728	69.8013	50.1924	73.6821	51.9949
7.75401	5.45781	11.6475	8.55034	15.5131	11.7457	19.3583	14.9536	23.2925	18.3872	27.1022	21.7074	30.9626	25.1908	34.8384	28.5344	38.6963	31.5696	42.5491	34.5365	46.4427	37.2527	50.3031	39.6911	54.184	42.1855	58.0648	44.3071	61.9278	46.3995	65.7755	48.2778	69.6615	50.0998	73.4889	51.9194
7.73112	5.44208	11.6145	8.52697	15.4724	11.7206	19.3074	14.9104	23.1654	18.3511	27.003	21.6537	30.9067	25.147	34.7392	28.4176	38.6124	31.4844	42.4754	34.5073	46.3155	37.1601	50.1684	39.6375	54.0543	42.0929	57.8639	44.256	61.7345	46.3509	65.6179	48.251	69.4631	50.0608	73.3134	51.839
7.73621	5.43028	11.5636	8.51446	15.4393	11.6847	19.2871	14.8765	23.1399	18.312	26.9852	21.6029	30.8456	25.0994	34.6731	28.3787	38.5106	31.4429	42.394	34.4562	46.2011	37.1114	50.0692	39.5936	53.894	42.0344	57.7672	44.1853	61.6252	46.3022	65.4602	48.1754	69.2647	49.9634	73.1456	51.7903
7.73366	5.4143	11.5433	8.49133	15.3859	11.6629	19.1981	14.8342	23.0865	18.2766	26.8987	21.5549	30.7414	25.0457	34.5713	28.325	38.414	31.365	42.2618	34.3636	46.0815	37.0189	49.9446	39.5035	53.7491	41.9418	57.5638	44.0879	61.4522	46.2097	65.2644	48.0878	69.0969	49.9219	72.9268	51.6978
7.69297	5.40357	11.5178	8.47786	15.3631	11.6356	19.1523	14.7944	22.9772	18.2419	26.8427	21.5049	30.6066	24.9936	34.4696	28.2349	38.3428	31.3187	42.1575	34.2857	45.9264	36.958	49.7564	39.4085	53.6346	41.898	57.4366	44.0343	61.2996	46.178	65.0889	48.0318	68.957	49.8708	72.7361	51.6198
7.68026	5.38879	11.5255	8.45796	15.3478	11.6125	19.1422	14.758	22.9518	18.2011	26.7207	21.4537	30.5557	24.9437	34.3933	28.2251	38.1851	31.2237	42.0609	34.2419	45.8349	36.9043	49.6394	39.3256	53.4668	41.8372	57.3222	43.9808	61.1598	46.061	64.9846	47.9781	68.7917	49.7685	72.5403	51.5321
7.64211	5.3758	11.4771	8.4427	15.3224	11.5815	19.1116	14.725	22.8907	18.1636	26.6647	21.4021	30.482	24.8948	34.3068	28.1301	38.1241	31.1628	41.9184	34.1833	45.7255	36.8167	49.5148	39.2526	53.3193	41.7469	57.1671	43.9124	60.9767	46.044	64.771	47.888	68.5781	49.6735	72.4182	51.4492
7.64465	5.36793	11.4899	8.42279	15.2283	11.553	19.0252	14.6794	22.8297	18.1198	26.5884	21.3561	30.4286	24.8402	34.2255	28.0888	38.0046	31.0727	41.8116	34.086	45.6187	36.7388	49.4258	39.182	53.1947	41.7007	56.989	43.8492	60.8114	45.9173	64.5955	47.8052	68.4001	49.6369	72.1893	51.4006
7.60905	5.34874	11.4085	8.39943	15.2028	11.525	18.9692	14.6477	22.7712	18.0835	26.5223	21.3084	30.3421	24.7867	34.1466	28.0741	37.9105	31.0849	41.7379	34.0519	45.4636	36.6681	49.2427	39.1309	53.1158	41.6252	56.8364	43.7955	60.6537	45.8929	64.4658	47.7881	68.2271	49.5517	71.9579	51.3299
7.59125	5.34302	11.3932	8.38226	15.1698	11.499	18.9336	14.6058	22.7254	18.0428	26.4893	21.2575	30.2709	24.7409	34.0449	27.9597	37.8138	30.9826	41.6183	33.9569	45.3288	36.5974	49.1104	39.0455	52.9353	41.5205	56.6915	43.6762	60.4731	45.815	64.2497	47.7029	68.0135	49.5249	71.8282	51.2568
7.58108	5.33027	11.3805	8.36403	15.1164	11.4709	18.865	14.571	22.6949	18.0166	26.4104	21.2064	30.2124	24.6881	33.9457	27.9207	37.7223	30.9363	41.4607	33.9008	45.255	36.5147	49.0036	39.0042	52.8412	41.4791	56.5694	43.6202	60.346	45.7468	64.0945	47.6396	67.8762	49.4299	71.612	51.1765
7.55819	5.32145	11.3424	8.3409	15.0935	11.4405	18.8115	14.5336	22.611	17.9729	26.329	21.161	30.07	24.6333	33.8593	27.8549	37.6205	30.8705	41.364	33.8278	45.0973	36.444	48.8739	38.897	52.6708	41.3889	56.3838	43.5398	60.173	45.6493	63.8784	47.564	67.6804	49.3544	71.4188	51.0766
7.50987	5.30476	11.3144	8.32242	15.0782	11.4109	18.7861	14.4951	22.5576	17.9359	26.268	21.1121	30.0293	24.5854	33.7194	27.7672	37.5417	30.7998	41.2877	33.7717	45.016	36.4293	48.762	38.8872	52.5436	41.2987	56.2744	43.457	60.0484	45.6054	63.7334	47.5104	67.5074	49.3252	71.256	50.9767
7.47935	5.28926	11.2661	8.30204	15.0172	11.3805	18.7302	14.4591	22.4915	17.8932	26.2095	21.0592	29.953	24.5286	33.6863	27.7599	37.4502	30.7268	41.1428	33.6987	44.927	36.3198	48.6272	38.7654	52.3707	41.2257	56.1091	43.4082	59.8526	45.547	63.6012	47.374	67.3803	49.2107	71.0551	50.962
7.49207	5.27961	11.2813	8.28655	15.007	11.3588	18.6895	14.421	22.4762	17.8548	26.1307	21.0142	29.8615	24.4824	33.5999	27.716	37.3332	30.6343	41.0411	33.6304	44.7896	36.2637	48.4848	38.6923	52.2588	41.2159	55.9819	43.306	59.6949	45.4496	63.4639	47.3472	67.2023	49.14	70.8593	50.8647
7.43866	5.26447	11.1949	8.2664	14.9511	11.3303	18.6208	14.3842	22.3745	17.8125	26.0595	20.9582	29.7699	24.4293	33.5108	27.604	37.2111	30.6075	40.9088	33.5354	44.6523	36.1809	48.3983	38.5949	52.0757	41.1136	55.8446	43.2548	59.5423	45.4009	63.2502	47.2912	66.9581	49.0962	70.6991	50.7501
7.44375	5.24873	11.1974	8.25126	14.8748	11.2969	18.6056	14.3477	22.2727	17.7762	25.9933	20.9135	29.719	24.3733	33.4193	27.5456	37.089	30.5489	40.8402	33.4697	44.5124	36.1419	48.2381	38.5438	51.9689	41.0649	55.7022	43.1671	59.3618	45.3473	63.1231	47.2425	66.803	49.0328	70.521	50.7282
7.42849	5.23979	11.1593	8.22492	14.8341	11.2699	18.5013	14.3035	22.2626	17.7345	25.9323	20.8717	29.6377	24.3268	33.3049	27.4651	37.0254	30.4539	40.7054	33.4331	44.4743	36.0688	48.1339	38.4804	51.8239	40.9528	55.5522	43.1111	59.227	45.2596	62.9679	47.1231	66.6555	48.9354	70.2667	50.6016
7.41069	5.22215	11.1465	8.20549	14.8163	11.2394	18.5242	14.2731	22.2041	17.6931	25.8636	20.8203	29.5639	24.2764	33.2616	27.4506	36.9314	30.4077	40.6748	33.3551	44.342	35.9811	48.0143	38.4195	51.6942	40.9334	55.4301	43.077	59.1049	45.1962	62.7747	47.0939	66.4444	48.9305	70.1599	50.5528
7.36237	5.20964	11.1033	8.18701	14.7705	11.2134	18.4123	14.2364	22.1303	17.6587	25.823	20.7714	29.5054	24.2219	33.1014	27.3579	36.8118	30.3493	40.507	33.2748	44.2276	35.8861	47.877	38.305	51.5594	40.8286	55.2292	42.9771	58.8888	45.1281	62.589	46.9648	66.2588	48.8209	69.9412	50.5139
7.3878	5.20439	11.0321	8.1689	14.7222	11.1808	18.3792	14.203	22.0846	17.6248	25.7136	20.7193	29.3935	24.1683	33.048	27.2921	36.7533	30.2639	40.4282	33.1943	44.0877	35.8326	47.7727	38.2588	51.4247	40.7726	55.0817	42.8797	58.8048	45.0379	62.4161	46.9331	66.1189	48.7356	69.7886	50.4261
7.34965	5.18484	11.0118	8.14136	14.6993	11.1484	18.3258	14.1662	22.0133	17.579	25.6577	20.675	29.3376	24.1223	32.9666	27.2508	36.6389	30.1934	40.2272	33.1359	43.986	35.7813	47.6074	38.1687	51.2797	40.6727	54.952	42.8333	58.5938	44.9672	62.261	46.8796	65.9231	48.6406	69.5928	50.2995
7.32422	5.17328	11.0168	8.12265	14.6205	11.1297	18.308	14.129	21.9752	17.541	25.6221	20.6215	29.274	24.0704	32.8827	27.1875	36.5473	30.1252	40.2272	33.0969	43.8817	35.7034	47.5184	38.1127	51.1144	40.6557	54.7994	42.7408	58.4284	44.8699	62.1134	46.7869	65.7323	48.6187	69.3843	50.2655
7.27336	5.15778	10.9787	8.10524	14.6052	11.0924	18.2648	14.0873	21.8964	17.5009	25.4974	20.5738	29.1468	24.012	32.8089	27.1315	36.4355	30.0594	40.0492	33.002	43.7546	35.6084	47.3913	38.0468	50.9974	40.5315	54.629	42.6386	58.2657	44.8503	61.91	46.7552	65.5848	48.5262	69.1706	50.1485
7.27844	5.14789	10.9202	8.07747	14.5518	11.0683	18.191	14.0551	21.8201	17.4598	25.4898	20.519	29.0756	23.9641	32.7276	27.0802	36.3439	29.9936	39.9577	32.941	43.5969	35.5719	47.259	37.9616	50.8474	40.5046	54.5222	42.6141	58.136	44.7627	61.76	46.6602	65.3534	48.4312	68.9875	50.068
7.28353	5.13466	10.9177	8.06173	14.5035	11.0438	18.1173	14.0232	21.7692	17.4281	25.3932	20.4752	29.0248	23.9153	32.6309	27.0097	36.2574	29.9789	39.8763	32.8923	43.485	35.4769	47.1191	37.8909	50.7507	40.4047	54.3442	42.5483	57.9809	44.6652	61.5819	46.5872	65.2008	48.3727	68.8451	50.012
7.27336	5.12357	10.8922	8.04076	14.506	11.0121	18.1224	13.9906	21.726	17.3959	25.3169	20.4224	28.9383	23.8644	32.5648	26.9536	36.1608	29.8743	39.739	32.829	43.396	35.4087	46.9589	37.8105	50.5625	40.3512	54.2399	42.4533	57.8206	44.6166	61.437	46.5337	65.066	48.3118	68.6467	49.939
7.25047	5.10963	10.8236	8.01918	14.4526	10.9887	18.0435	13.9491	21.6598	17.3519	25.2304	20.3766	28.8315	23.8119	32.4682	26.8976	36.0311	29.8012	39.6449	32.7389	43.2587	35.3186	46.8394	37.7107	50.4252	40.2586	54.0288	42.3925	57.635	44.5312	61.2717	46.4265	64.8804	48.2461	68.4662	49.8659
7.21232	5.09485	10.849	8.0013	14.4297	10.9587	18.0054	13.9135	21.581	17.3193	25.1999	20.3213	28.7832	23.7647	32.3817	26.8269	35.9802	29.7548	39.5203	32.7072	43.162	35.2698	46.7173	37.6717	50.3209	40.1929	53.9017	42.3218	57.5256	44.4873	61.1242	46.3582	64.682	48.1803	68.2856	49.7563
7.19706	5.0815	10.7905	7.974	14.3636	10.9287	17.9316	13.8788	21.5174	17.279	25.1134	20.2729	28.6713	23.7141	32.2723	26.7807	35.881	29.6696	39.3982	32.6196	43.0349	35.1992	46.5698	37.5938	50.1963	40.1101	53.7313	42.2292	57.3934	44.4241	60.908	46.2973	64.5091	48.1072	68.1152	49.6759
7.15637	5.07399	10.7727	7.95434	14.3127	10.8977	17.9062	13.8432	21.4462	17.2453	25.0524	20.2238	28.5721	23.6622	32.196	26.6906	35.7513	29.6208	39.3143	32.5561	42.923	35.1188	46.491	37.528	50.0615	40.0296	53.6296	42.1342	57.2052	44.3096	60.7681	46.2267	64.3565	48.0171	67.8787	49.6296
7.13603	5.05742	10.7244	7.93789	14.2873	10.8712	17.835	13.8137	21.403	17.2015	24.9812	20.1766	28.5466	23.6093	32.0918	26.6661	35.6496	29.5429	39.2024	32.4562	42.7729	35.0603	46.3638	37.4598	49.909	39.9834	53.4337	42.1099	57.0526	44.2755	60.6181	46.1292	64.1479	48.0001	67.6982	49.5615
7.09279	5.03954	10.7142	7.91059	14.2543	10.8533	17.7918	13.7779	21.3572	17.1681	24.8896	20.1204	28.4449	23.5624	32.0409	26.5711	35.5581	29.4943	39.0981	32.3953	42.6763	34.98	46.2138	37.3818	49.7843	39.9201	53.3269	42.01	56.8695	44.2219	60.4502	46.0708	63.9725	47.9098	67.5405	49.4639
7.13348	5.02178	10.6532	7.89414	14.1932	10.82	17.7307	13.7395	21.2784	17.13	24.8489	20.0751	28.3636	23.5191	31.8985	26.5321	35.5047	29.4065	38.9913	32.3199	42.5212	34.9263	46.0917	37.2892	49.6216	39.8494	53.1692	41.9321	56.7322	44.1196	60.2646	46.0269	63.8072	47.81	67.365	49.4128
7.12331	5.01987	10.6532	7.86875	14.1983	10.7913	17.7231	13.7022	21.2529	17.0969	24.7574	20.022	28.2847	23.4698	31.8298	26.481	35.3673	29.3529	38.8997	32.2517	42.4779	34.8362	45.9798	37.2016	49.4639	39.7714	53.0268	41.8834	56.577	44.0319	60.1171	45.9125	63.6444	47.7686	67.1743	49.3178
7.04193	5.00366	10.6252	7.85969	14.1347	10.7611	17.6875	13.6668	21.1665	17.0679	24.7167	19.9732	28.2186	23.4147	31.7612	26.3982	35.2936	29.2555	38.77	32.1713	42.3177	34.7559	45.8603	37.165	49.3698	39.7105	52.8946	41.82	56.4067	43.9831	59.9263	45.8491	63.4028	47.6712	66.9784	49.2155
7.04956	4.98792	10.5718	7.8405	14.1017	10.7365	17.6061	13.6291	21.1436	17.03	24.6302	19.9246	28.155	23.3698	31.6671	26.308	35.1791	29.2044	38.6912	32.1128	42.2134	34.6585	45.7052	37.0553	49.2071	39.6423	52.7217	41.7152	56.2515	43.9003	59.7331	45.8126	63.2884	47.5737	66.7801	49.1936
7.01396	4.97493	10.5515	7.8194	14.0966	10.7001	17.5654	13.5962	21.0393	16.9911	24.5361	19.8652	28.0507	23.3177	31.5653	26.2765	35.0622	29.1678	38.5335	32.0106	42.0659	34.6389	45.5653	37.0091	49.1028	39.5181	52.5792	41.6715	56.1091	43.8029	59.6364	45.7078	63.1358	47.5421	66.6173	49.101
7.03176	4.95991	10.5336	7.79818	14.0203	10.667	17.5196	13.5654	21.0215	16.9531	24.5412	19.8269	27.9897	23.2668	31.5018	26.2326	34.9909	29.0849	38.4547	31.9789	41.949	34.5537	45.4229	36.9068	48.9502	39.4864	52.4623	41.5497	55.9413	43.7518	59.4177	45.6445	62.9323	47.4495	66.4139	48.9938
7.01396	4.94859	10.4879	7.77983	13.9821	10.6362	17.4866	13.521	20.9376	16.9191	24.442	19.7733	27.8982	23.2119	31.4382	26.1472	34.8587	29.0265	38.3479	31.9009	41.8371	34.4904	45.3466	36.8483	48.8154	39.4085	52.3224	41.5107	55.7836	43.664	59.2728	45.5568	62.7492	47.413	66.2333	48.9329
6.97327	4.94442	10.4472	7.75551	13.9313	10.6138	17.4179	13.4851	20.8842	16.8786	24.3708	19.7244	27.8397	23.1665	31.3009	26.118	34.7672	28.9778	38.2411	31.8498	41.7608	34.427	45.1889	36.7266	48.6603	39.3452	52.1622	41.423	55.6005	43.6324	59.1202	45.5129	62.5763	47.3423	66.0172	48.8428
6.94784	4.93095	10.4396	7.73632	13.9033	10.5816	17.3492	13.4532	20.8257	16.8427	24.2869	19.671	27.7583	23.1149	31.2169	26.0279	34.6731	28.8731	38.1622	31.7548	41.598	34.3466	45.0516	36.6632	48.5128	39.2282	51.9969	41.362	55.4682	43.5349	58.9447	45.4082	62.3703	47.1985	65.8569	48.7478
6.9224	4.9139	10.3912	7.70628	13.8829	10.5508	17.3416	13.4126	20.7316	16.8059	24.2259	19.6263	27.6566	23.0605	31.1254	25.984	34.6018	28.8171	38.058	31.6987	41.453	34.276	44.9346	36.6461	48.4136	39.182	51.8417	41.2915	55.3284	43.4716	58.7463	45.357	62.205	47.1425	65.6916	48.6796
6.93258	4.89948	10.3836	7.68363	13.8194	10.52	17.2958	13.3807	20.6858	16.7724	24.1496	19.5759	27.5676	23.0119	31.0542	25.8964	34.4798	28.7683	37.9384	31.6329	41.4073	34.215	44.8252	36.5121	48.2712	39.1113	51.6891	41.2135	55.1376	43.3937	58.6116	45.2669	62.0244	47.0865	65.4653	48.6479
6.89697	4.88589	10.3429	7.66373	13.794	10.4883	17.1865	13.3425	20.6757	16.7272	24.1216	19.5325	27.5269	22.9634	30.9753	25.8598	34.3831	28.7268	37.8596	31.5233	41.2394	34.1298	44.693	36.4318	48.1135	39.0139	51.5442	41.099	55.0003	43.3522	58.4132	45.1476	61.8922	47.0134	65.3178	48.5286
6.84102	4.87147	10.3149	7.65347	13.7329	10.4587	17.161	13.3055	20.607	16.6967	24.0326	19.4795	27.4073	22.9069	30.8507	25.7868	34.284	28.6367	37.6663	31.4406	41.158	34.0519	44.5709	36.3685	47.9609	38.9603	51.4069	41.0551	54.8503	43.2378	58.2657	45.1403	61.6608	46.9866	65.1042	48.4555
6.87154	4.86253	10.2895	7.63106	13.6998	10.4302	17.1102	13.2715	20.5536	16.6574	23.9436	19.4295	27.3412	22.8555	30.7516	25.7599	34.2204	28.5734	37.5697	31.3869	41.0487	33.9983	44.4361	36.3246	47.8465	38.8774	51.2263	40.9675	54.6875	43.1939	58.1258	45.0379	61.5005	46.8965	64.9389	48.3605
6.85628	4.84214	10.2692	7.60627	13.6642	10.3944	17.0822	13.2329	20.4544	16.6238	23.8953	19.3847	27.2649	22.8046	30.6625	25.6601	34.0983	28.5101	37.4908	31.3041	40.9063	33.9252	44.3319	36.2004	47.6913	38.7728	51.1347	40.8919	54.5171	43.0989	57.9147	44.9795	61.3556	46.8088	64.7329	48.2826
6.83339	4.8338	10.2361	7.58982	13.6515	10.3717	17.0059	13.1953	20.4315	16.5787	23.8113	19.3392	27.2141	22.7599	30.5812	25.5895	33.9737	28.3956	37.4273	31.2261	40.8249	33.857	44.1691	36.1566	47.5464	38.7264	50.9466	40.8237	54.3467	43.0356	57.7978	44.9137	61.1521	46.7357	64.565	48.1852
6.77999	4.81854	10.1903	7.57254	13.5778	10.3406	16.9449	13.1639	20.3552	16.5423	23.73	19.2864	27.1199	22.6968	30.4794	25.5286	33.905	28.3688	37.2569	31.153	40.6774	33.8058	44.047	36.0542	47.3989	38.6363	50.8118	40.7824	54.2018	42.9479	57.5689	44.8066	60.9741	46.6407	64.3285	48.1292
6.7927	4.80781	10.2081	7.54846	13.5625	10.3113	16.9245	13.1261	20.3069	16.5065	23.6867	19.2367	27.0437	22.6509	30.4337	25.4896	33.8211	28.2763	37.2162	31.0776	40.5528	33.7279	43.9377	36.0007	47.3277	38.5754	50.6897	40.6337	54.0949	42.8456	57.4722	44.7213	60.8826	46.5725	64.1886	48.0122
6.75964	4.78755	10.1623	7.52831	13.4837	10.2803	16.8533	13.097	20.2382	16.4711	23.5952	19.1935	26.9547	22.5955	30.3599	25.4555	33.7168	28.2738	37.0611	31.0312	40.418	33.5939	43.7927	35.9057	47.1395	38.5194	50.5142	40.5971	53.9195	42.7896	57.2433	44.6945	60.6232	46.48	63.9674	47.9658
6.7749	4.77777	10.1115	7.50257	13.4633	10.2434	16.8304	13.0673	20.1823	16.4222	23.5367	19.15	26.9114	22.547	30.2404	25.3897	33.6177	28.2105	36.9415	30.9899	40.2959	33.5745	43.635	35.835	46.9894	38.4341	50.3743	40.4754	53.7643	42.7408	57.1009	44.5849	60.4629	46.4021	63.8046	47.8879
6.73676	4.76132	10.0912	7.48385	13.4557	10.2208	16.7643	13.0257	20.0933	16.3902	23.4451	19.1011	26.7792	22.4896	30.159	25.3288	33.5134	28.1325	36.8347	30.8925	40.1967	33.5014	43.5206	35.7644	46.8877	38.3611	50.2294	40.4145	53.5761	42.6629	56.9305	44.5167	60.2595	46.329	63.6215	47.7856
6.72404	4.75191	10.0403	7.46299	13.3769	10.1872	16.7084	12.9914	20.0653	16.3479	23.3739	19.061	26.713	22.4368	30.0674	25.2655	33.3964	28.0619	36.7152	30.7804	40.0899	33.3894	43.4138	35.701	46.7962	38.2831	50.0717	40.3487	53.4286	42.5776	56.7983	44.4534	60.0789	46.2389	63.4689	47.6808
6.68844	4.74774	10.0174	7.44583	13.3591	10.1578	16.6702	12.9653	20.0094	16.313	23.3409	19.0178	26.6291	22.3834	29.9657	25.2193	33.3049	27.9523	36.6414	30.7097	39.9526	33.3455	43.2765	35.5817	46.58	38.2003	49.97	40.2684	53.271	42.541	56.577	44.3559	59.9543	46.1535	63.2375	47.6152
6.663	4.73129	10.0377	7.42711	13.3362	10.1331	16.6702	12.9259	19.956	16.2673	23.2264	18.9683	26.5783	22.3283	29.892	25.1461	33.2336	27.889	36.5092	30.6391	39.8534	33.2773	43.1315	35.5256	46.4681	38.1345	49.7793	40.1563	53.093	42.4754	56.4117	44.3169	59.7661	46.083	63.0239	47.5566
6.64012	4.71662	9.95382	7.40399	13.2573	10.0979	16.5863	12.8963	19.8644	16.2255	23.1578	18.9167	26.4791	22.2732	29.7724	25.0633	33.1116	27.8622	36.382	30.5685	39.7161	33.192	42.9942	35.4867	46.346	38.0273	49.6317	40.088	52.9658	42.351	56.249	44.2293	59.5932	46.0123	62.8764	47.4665
6.63757	4.70447	9.92839	7.37717	13.2039	10.0705	16.5303	12.8672	19.8085	16.1822	23.1298	18.869	26.413	22.2133	29.7038	25.0048	33.0277	27.7866	36.3159	30.527	39.622	33.131	42.9128	35.3966	46.196	37.9859	49.5275	40.0077	52.8259	42.2683	56.0989	44.1464	59.4025	45.9149	62.6806	47.3642
6.59688	4.69124	9.91058	7.36072	13.1607	10.0397	16.4617	12.8266	19.7551	16.1452	23.0433	18.8226	26.3519	22.1706	29.6173	24.9415	32.9005	27.7014	36.204	30.4564	39.4948	33.0483	42.8111	35.2918	46.0536	37.9055	49.3037	39.9103	52.6403	42.161	55.9031	44.0734	59.1787	45.8418	62.5051	47.2814
6.58925	4.67669	9.86735	7.33569	13.1607	10.0099	16.449	12.7977	19.7322	16.1051	23.0128	18.7786	26.2655	22.1116	29.5003	24.8757	32.842	27.66	36.0896	30.3785	39.3422	32.9581	42.6712	35.243	45.9086	37.8081	49.1994	39.8347	52.4445	42.1197	55.7709	44.0076	59.0261	45.7735	62.3271	47.2254
6.58925	4.66763	9.8292	7.31507	13.0971	9.98145	16.3727	12.7655	19.6508	16.0663	22.9085	18.7326	26.1892	22.0506	29.3808	24.8514	32.7225	27.5576	35.9726	30.2835	39.2583	32.9094	42.5364	35.1773	45.756	37.7374	49.057	39.7763	52.3427	42.0588	55.5573	43.9223	58.8531	45.6932	62.1134	47.1061
6.55619	4.64892	9.84192	7.28991	13.0437	9.95439	16.3117	12.7338	19.6025	16.0245	22.8577	18.6813	26.0874	21.998	29.3706	24.7783	32.6614	27.4894	35.8582	30.2275	39.1439	32.8583	42.3889	35.075	45.6314	37.6912	48.8892	39.6739	52.2308	41.9784	55.4403	43.8346	58.7082	45.6225	61.9787	47.0646
6.51805	4.63616	9.7758	7.26655	13.0539	9.92769	16.2837	12.7021	19.5389	15.9859	22.7941	18.6243	26.0162	21.9422	29.2333	24.7223	32.519	27.4456	35.7615	30.147	39.0091	32.7876	42.2948	35.0019	45.5017	37.6328	48.734	39.6106	52.0096	41.8713	55.2597	43.7128	58.4971	45.5202	61.7625	46.9598
6.50279	4.62639	9.73256	7.24331	12.9929	9.90624	16.2404	12.6699	19.4575	15.948	22.6873	18.5869	25.9425	21.8929	29.1774	24.6419	32.4173	27.3506	35.6216	30.0958	38.9023	32.6658	42.1066	34.9239	45.3339	37.5084	48.617	39.4962	51.8341	41.7908	55.1122	43.6568	58.3318	45.4544	61.5692	46.8746
6.4799	4.61042	9.6995	7.22531	12.9496	9.87131	16.1591	12.6334	19.4168	15.9031	22.6466	18.5397	25.8942	21.8378	29.0858	24.5688	32.3029	27.2824	35.5657	29.996	38.8184	32.5879	41.9591	34.8679	45.2448	37.4792	48.4517	39.462	51.6841	41.7032	54.8986	43.5715	58.169	45.3935	61.3836	46.7844
6.46464	4.59611	9.72748	7.20838	12.9598	9.85414	16.126	12.5988	19.3405	15.8714	22.6059	18.4922	25.8052	21.7846	29.0349	24.5469	32.2545	27.2312	35.4538	29.9497	38.6759	32.5514	41.8676	34.7803	45.1177	37.3623	48.322	39.3865	51.562	41.6544	54.7511	43.5349	57.9987	45.3034	61.1979	46.7284
6.42649	4.58014	9.65373	7.18943	12.8708	9.81684	16.0878	12.5644	19.2922	15.8304	22.5016	18.4493	25.7111	21.7299	28.8467	24.4446	32.1172	27.1435	35.3419	29.8449	38.5386	32.4685	41.7659	34.7145	44.9498	37.316	48.1466	39.2672	51.3687	41.5522	54.601	43.4205	57.7571	45.2084	60.997	46.6481
6.42649	4.56858	9.62575	7.15748	12.8225	9.79073	16.0014	12.5376	19.2184	15.7898	22.4508	18.4005	25.6373	21.6714	28.8264	24.3813	32.0206	27.0826	35.202	29.7597	38.3962	32.3759	41.6489	34.617	44.8329	37.1967	48.0321	39.2404	51.2212	41.4742	54.3976	43.3596	57.6426	45.1598	60.8063	46.5847
6.35529	4.55809	9.61304	7.13412	12.8174	9.76045	16.0014	12.5024	19.1879	15.7429	22.3439	18.3524	25.5458	21.6185	28.7221	24.3374	31.9417	27.0144	35.1257	29.6988	38.269	32.3297	41.4683	34.5635	44.6549	37.126	47.8973	39.1478	51.0737	41.4011	54.2399	43.2548	57.3985	45.0599	60.6257	46.4556
6.38326	4.54033	9.57235	7.11791	12.7309	9.74007	15.9276	12.47	19.1574	15.6986	22.2956	18.3042	25.4339	21.561	28.6433	24.2789	31.8375	26.9243	35.0266	29.6526	38.1953	32.2347	41.3768	34.427	44.5557	37.0798	47.7448	39.0163	50.8931	41.2939	54.0873	43.1647	57.2433	44.9941	60.4604	46.3923
6.37054	4.53639	9.5342	7.09943	12.7131	9.71993	15.8793	12.4334	19.076	15.6679	22.2219	18.2536	25.411	21.5121	28.5746	24.1815	31.7764	26.8926	34.9096	29.5867	38.0808	32.1714	41.2623	34.4246	44.4539	36.975	47.5388	38.9944	50.7533	41.2086	53.9449	43.1185	57.1009	44.8991	60.2392	46.2851
6.35783	4.52829	9.5164	7.07392	12.6851	9.68917	15.8513	12.404	18.9845	15.6265	22.1507	18.2108	25.294	21.4553	28.4932	24.1376	31.6162	26.8146	34.8104	29.5258	37.9588	32.0472	41.1428	34.2882	44.2963	36.9019	47.437	38.8702	50.5905	41.1551	53.7516	43.0015	56.928	44.7992	60.0764	46.2364
6.34511	4.50981	9.47825	7.04937	12.6368	9.66533	15.7903	12.3663	18.926	15.5825	22.0871	18.1642	25.2482	21.3973	28.4017	24.084	31.5374	26.7441	34.6603	29.4333	37.8316	32.0227	40.9953	34.2589	44.1589	36.841	47.2666	38.8116	50.4278	41.0503	53.5711	42.9357	56.722	44.731	59.9009	46.1584
6.32731	4.49444	9.46045	7.03483	12.6368	9.63541	15.7369	12.3415	18.8929	15.5406	22.049	18.1126	25.1643	21.3395	28.3508	24.0573	31.4509	26.7002	34.5612	29.3139	37.735	31.918	40.8783	34.1615	44.0292	36.7484	47.1776	38.7288	50.2599	40.9724	53.4109	42.8578	56.572	44.6433	59.7305	46.061
6.29679	4.48037	9.38161	7.00801	12.5783	9.61574	15.7267	12.3066	18.7836	15.501	21.9701	18.0675	25.0982	21.2939	28.2059	23.9549	31.3365	26.6101	34.4518	29.2896	37.6053	31.8595	40.7232	34.064	43.869	36.673	47.0047	38.6168	50.0971	40.8847	53.2583	42.7628	56.371	44.58	59.5067	45.988
6.23322	4.46535	9.39687	6.99358	12.5071	9.58356	15.6454	12.2741	18.781	15.4638	21.848	18.0137	24.9888	21.2351	28.1397	23.8722	31.2144	26.5443	34.3552	29.1775	37.4908	31.7718	40.6011	33.9886	43.7469	36.6097	46.8343	38.5656	49.9522	40.7848	53.0879	42.6654	56.2159	44.4825	59.3313	45.8807
6.27391	4.45009	9.35364	6.97284	12.4842	9.54911	15.6148	12.2491	18.6666	15.4201	21.7946	17.9719	24.9151	21.1705	28.0024	23.8185	31.1254	26.4566	34.2356	29.1337	37.3815	31.7232	40.446	33.9325	43.5944	36.5366	46.6919	38.4877	49.8149	40.7532	52.8895	42.5972	56.0201	44.3559	59.1507	45.8101
6.21287	4.43734	9.35872	6.95317	12.4232	9.5273	15.5487	12.2131	18.6361	15.3791	21.7361	17.924	24.8286	21.1141	27.949	23.743	31.0415	26.3713	34.1441	29.0557	37.2493	31.6257	40.329	33.8278	43.4519	36.4293	46.5546	38.3999	49.647	40.6459	52.742	42.5314	55.8802	44.3047	58.9447	45.6932
6.20778	4.42184	9.30023	6.93208	12.4181	9.50513	15.4699	12.1785	18.5954	15.34	21.6776	17.8726	24.7574	21.066	27.8346	23.7041	30.9804	26.3349	34.0271	28.9509	37.1246	31.5526	40.2145	33.7498	43.2943	36.3417	46.3867	38.2953	49.4741	40.5583	52.5691	42.4364	55.6615	44.2364	58.7413	45.6127
6.19761	4.41505	9.2392	6.91122	12.3723	9.48033	15.4444	12.1455	18.5038	15.2967	21.6319	17.8262	24.7269	21.006	27.7888	23.6675	30.8482	26.2642	33.9025	28.9266	37.0076	31.4917	40.1103	33.6744	43.19	36.2442	46.257	38.2124	49.3215	40.4778	52.4394	42.3512	55.4657	44.1196	58.5912	45.5349
6.17981	4.39776	9.25191	6.88881	12.3189	9.44815	15.3809	12.1119	18.4682	15.254	21.5073	17.7763	24.6226	20.9537	27.6744	23.6237	30.7287	26.1715	33.8593	28.8559	36.9034	31.4333	39.9577	33.6013	42.9916	36.1979	46.14	38.1637	49.1943	40.4024	52.2537	42.2562	55.308	44.0294	58.3878	45.4861
6.2027	4.38751	9.22648	6.86616	12.3418	9.42109	15.3707	12.076	18.3894	15.2208	21.5073	17.7305	24.5616	20.8993	27.6006	23.5749	30.6549	26.1278	33.7474	28.722	36.7864	31.3602	39.8738	33.5379	42.8975	36.1005	46.0103	38.0687	49.0392	40.3487	52.096	42.1563	55.1758	43.9101	58.2403	45.3886
6.10097	4.3688	9.19342	6.84804	12.2401	9.3963	15.2995	12.0411	18.369	15.1729	21.4233	17.6807	24.4776	20.835	27.4887	23.4922	30.5659	26.0035	33.61	28.7196	36.6313	31.2408	39.683	33.4575	42.7322	36.0348	45.8094	37.9494	48.8892	40.2147	51.9231	42.0734	54.9647	43.8687	57.9936	45.2888
6.10606	4.35235	9.16799	6.82861	12.2248	9.37246	15.2588	12.004	18.2851	15.1281	21.3445	17.6372	24.3886	20.7819	27.4022	23.4191	30.4158	26.0011	33.5058	28.6343	36.5117	31.1969	39.5711	33.4113	42.6509	35.9836	45.6187	37.9031	48.7137	40.1612	51.7705	41.9955	54.8096	43.7518	57.8283	45.2254
6.09334	4.34377	9.1273	6.80286	12.1638	9.33872	15.2003	11.9703	18.2012	15.08	21.2301	17.5842	24.3022	20.7195	27.2725	23.3363	30.3675	25.9061	33.3939	28.5662	36.41	31.1044	39.4541	33.3089	42.4906	35.8861	45.5042	37.7715	48.4924	40.0516	51.5976	41.9419	54.568	43.6421	57.6502	45.1232
6.11115	4.33316	9.10695	6.79762	12.1282	9.3119	15.1418	11.9365	18.1961	15.0504	21.1945	17.5442	24.2411	20.6752	27.2268	23.2875	30.2836	25.8281	33.2947	28.4541	36.3058	31.0582	39.299	33.2213	42.3635	35.7838	45.3873	37.6912	48.3831	39.9663	51.4247	41.8517	54.4637	43.6348	57.4442	45.0476
6.05011	4.32231	9.12221	6.77187	12.09	9.28759	15.1164	11.9084	18.1325	15.0085	21.1207	17.4946	24.1394	20.6042	27.1403	23.2121	30.1819	25.7721	33.1675	28.4005	36.1913	30.9509	39.1897	33.1823	42.216	35.6986	45.222	37.6424	48.2534	39.8641	51.2568	41.7592	54.2882	43.4838	57.2154	44.9234
6.05265	4.30562	9.06372	6.75173	12.0544	9.25981	15.0553	11.8721	18.0308	14.9659	21.019	17.4455	24.0758	20.542	27.0615	23.2047	30.0674	25.6918	33.0938	28.3298	36.0896	30.873	39.065	33.0409	42.0787	35.5792	45.0719	37.5304	48.0525	39.7885	51.0915	41.6715	54.1229	43.4059	57.0908	44.8844
6.01196	4.28846	9.00523	6.73254	11.9985	9.23109	14.9918	11.8361	17.9876	14.9182	20.963	17.3968	23.9563	20.4808	26.9623	23.1243	29.9632	25.6332	32.9895	28.2128	35.9573	30.8194	38.9353	32.9923	41.9286	35.5646	44.9143	37.4207	47.9126	39.6984	50.8753	41.5935	53.9093	43.3083	56.9255	44.7504
6.01451	4.28178	9.01794	6.71752	11.9807	9.20427	14.918	11.8032	17.9393	14.8752	20.9122	17.3567	23.9258	20.425	26.8631	23.0781	29.8869	25.587	32.8623	28.1764	35.8327	30.7683	38.8031	32.9046	41.8294	35.4745	44.7667	37.3696	47.7931	39.6326	50.7558	41.4717	53.7415	43.2231	56.7169	44.6773
5.95601	4.26355	8.99506	6.69713	11.9578	9.17435	14.8799	11.7698	17.8706	14.8324	20.8511	17.3134	23.819	20.3682	26.7919	22.9782	29.7445	25.4822	32.697	28.1082	35.7234	30.6562	38.7014	32.8096	41.6438	35.4062	44.5989	37.2673	47.5998	39.5401	50.5575	41.4231	53.5431	43.1062	56.5618	44.5823
5.95856	4.25472	8.95691	6.67699	11.912	9.14359	14.8672	11.7407	17.8375	14.7835	20.7698	17.2705	23.7198	20.307	26.7156	22.9099	29.6555	25.4238	32.6436	27.9864	35.5962	30.5953	38.5259	32.7438	41.5726	35.2796	44.515	37.1698	47.4345	39.4451	50.4252	41.3159	53.3803	43.0307	56.3024	44.5069
5.93058	4.23708	8.92131	6.65136	11.8256	9.1126	14.8137	11.7083	17.7536	14.7375	20.6986	17.2171	23.6893	20.2434	26.6139	22.8661	29.5537	25.3555	32.5038	27.9255	35.4767	30.5101	38.4496	32.6561	41.3717	35.2089	44.3319	37.109	47.2692	39.355	50.2421	41.2184	53.2506	42.9722	56.1345	44.4021
5.92804	4.22278	8.86281	6.63586	11.8001	9.08972	14.773	11.6798	17.7256	14.694	20.6248	17.1628	23.5977	20.1876	26.5121	22.8417	29.4723	25.2947	32.4478	27.8597	35.3419	30.4296	38.3377	32.5684	41.2471	35.1212	44.1615	37.0066	47.1446	39.2721	50.0743	41.1477	53.0243	42.8894	55.9591	44.312
5.87463	4.21348	8.8679	6.61655	11.7874	9.06588	14.7044	11.6469	17.6417	14.6479	20.5536	17.1299	23.496	20.1219	26.4358	22.7418	29.3554	25.2143	32.3461	27.7987	35.2529	30.3371	38.1699	32.4807	41.1377	35.0068	44.0521	36.9384	46.964	39.1673	49.9039	41.0309	52.8285	42.7481	55.7709	44.2097
5.89244	4.19727	8.82467	6.59832	11.7671	9.03476	14.6383	11.609	17.5705	14.6019	20.5027	17.0852	23.4222	20.0642	26.3494	22.6834	29.2384	25.1582	32.1986	27.7378	35.1283	30.303	38.0707	32.3931	40.9597	34.9605	43.9123	36.8459	46.819	39.0747	49.7437	40.9261	52.681	42.6605	55.5954	44.1293
5.82123	4.19012	8.79415	6.58032	11.7137	9.01164	14.6052	11.5771	17.5171	14.5577	20.4646	17.0331	23.3637	20.008	26.2604	22.6298	29.1494	25.0535	32.1198	27.6161	35.024	30.2006	37.9283	32.3394	40.8198	34.863	43.7546	36.7435	46.6334	38.9871	49.5784	40.8725	52.5029	42.5728	55.3894	44.0587
5.8314	4.16997	8.76872	6.55707	11.7111	8.98255	14.5798	11.5432	17.4917	14.5075	20.3705	16.9856	23.2798	19.9516	26.2019	22.5348	29.0909	24.9804	32.0002	27.5674	34.9172	30.1252	37.8214	32.2615	40.6927	34.7899	43.6122	36.6705	46.5368	38.8725	49.3876	40.7604	52.2868	42.4582	55.2419	43.9759
5.80088	4.15865	8.71023	6.54182	11.6704	8.95311	14.5213	11.5171	17.4204	14.4683	20.2942	16.9505	23.1985	19.8867	26.0493	22.491	28.9764	24.9512	31.896	27.4528	34.818	30.074	37.6536	32.1737	40.5477	34.7047	43.4596	36.5974	46.3282	38.7995	49.2732	40.6703	52.1545	42.3998	55.041	43.8492
5.75511	4.14339	8.68734	6.52012	11.617	8.92236	14.4755	11.4815	17.3747	14.4208	20.2484	16.8973	23.1196	19.8256	25.9984	22.4325	28.8391	24.8464	31.7739	27.3993	34.6756	29.9717	37.5315	32.1153	40.4205	34.6073	43.3044	36.4804	46.1782	38.6972	49.0646	40.6143	51.9892	42.3097	54.8452	43.7565
5.76782	4.13505	8.67208	6.49831	11.5331	8.89458	14.4068	11.452	17.2806	14.375	20.195	16.8531	23.0459	19.7671	25.8942	22.3594	28.7603	24.7685	31.6645	27.319	34.5281	29.8791	37.4145	32.0106	40.2832	34.4928	43.1493	36.422	46.0256	38.6461	48.9299	40.4876	51.7527	42.2244	54.7053	43.6713
5.76274	4.1242	8.64156	6.48031	11.5331	8.87861	14.3763	11.4254	17.2297	14.3367	20.0907	16.8059	22.9747	19.7078	25.8433	22.3156	28.684	24.7173	31.5425	27.2312	34.4238	29.7939	37.3001	31.8912	40.1739	34.4344	43.0374	36.3173	45.8857	38.5413	48.7162	40.3755	51.6001	42.0929	54.4968	43.6153
5.75765	4.11264	8.6085	6.45277	11.4492	8.85286	14.3306	11.3925	17.1763	14.2861	20.0144	16.7607	22.8958	19.6425	25.7365	22.2546	28.5594	24.6394	31.4229	27.129	34.3068	29.7427	37.1628	31.8474	40.0416	34.3539	42.8289	36.2491	45.7103	38.4341	48.5331	40.283	51.4577	42.0051	54.3238	43.496
5.69661	4.09941	8.53984	6.43465	11.4441	8.81913	14.2619	11.3625	17.0822	14.2403	19.989	16.7105	22.8246	19.583	25.6373	22.1743	28.5416	24.559	31.339	27.0777	34.2229	29.6696	37.0254	31.7621	39.856	34.2589	42.7399	36.1345	45.5704	38.3245	48.3729	40.21	51.2644	41.8688	54.1458	43.401
5.69153	4.08367	8.51695	6.40974	11.3678	8.79183	14.1983	11.3419	17.0364	14.1927	19.8746	16.6688	22.7127	19.5173	25.5356	22.1232	28.4068	24.542	31.2195	27.0291	34.0703	29.5722	36.9186	31.6671	39.7237	34.1786	42.5873	36.0518	45.4127	38.2587	48.2356	40.0809	51.0406	41.8079	53.9322	43.3279
5.68136	4.06937	8.57035	6.39043	11.3475	8.7643	14.1398	11.3092	16.983	14.1503	19.8288	16.6193	22.6568	19.4615	25.4847	22.0598	28.3101	24.4372	31.133	26.9584	33.9813	29.5015	36.7304	31.6135	39.5889	34.0908	42.4271	35.9641	45.2499	38.1394	48.0983	40.0175	50.9313	41.6788	53.7287	43.2378
5.65084	4.05793	8.50677	6.37565	11.2966	8.73235	14.1373	11.2741	16.9042	14.1059	19.7347	16.5658	22.5703	19.4042	25.3855	21.977	28.1728	24.3763	31.0211	26.8269	33.8313	29.4114	36.677	31.4917	39.4592	33.9788	42.2694	35.8812	45.0541	38.0882	47.9228	39.9444	50.7431	41.6251	53.5431	43.1257
5.65592	4.0441	8.44828	6.35324	11.261	8.70875	14.0533	11.2377	16.8889	14.0619	19.6711	16.5285	22.5271	19.3377	25.3245	21.9063	28.0635	24.3081	30.9016	26.7733	33.727	29.3164	36.5321	31.4357	39.3346	33.9081	42.1193	35.7838	44.9422	37.9542	47.7092	39.8762	50.5447	41.5009	53.3422	43.0258
5.65847	4.0286	8.41268	6.33238	11.2483	8.6842	14.0406	11.2099	16.8457	14.0135	19.605	16.4751	22.4075	19.2854	25.1567	21.8746	27.9872	24.2472	30.7872	26.7147	33.6177	29.2555	36.3668	31.37	39.1846	33.8473	42.0151	35.7108	44.7693	37.8812	47.5642	39.735	50.3743	41.3986	53.1082	42.9138
5.59489	4.01811	8.41268	6.30783	11.1745	8.65499	13.944	11.178	16.7643	13.9695	19.5262	16.4258	22.3236	19.219	25.1134	21.7943	27.8956	24.1449	30.7261	26.6223	33.4778	29.1654	36.293	31.2797	39.0345	33.7523	41.8549	35.606	44.6167	37.7496	47.4345	39.6545	50.2014	41.3085	52.9963	42.8723
5.57963	4.00131	8.34401	6.29078	11.1847	8.63437	13.9109	11.147	16.7262	13.9221	19.5033	16.377	22.2626	19.1625	25.0193	21.7187	27.8066	24.0718	30.604	26.52	33.3862	29.068	36.1506	31.1994	38.9048	33.6475	41.6743	35.5304	44.4895	37.6522	47.2209	39.5157	49.9827	41.2427	52.8107	42.7579
5.59489	3.98688	8.36945	6.26456	11.1262	8.6004	13.8982	11.1232	16.688	13.8825	19.4244	16.3272	22.1812	19.0958	24.9405	21.675	27.71	23.9939	30.4642	26.442	33.226	29.0436	36.0235	31.0995	38.7649	33.5745	41.5115	35.4209	44.2861	37.5548	47.1242	39.4523	49.8759	41.1283	52.6225	42.6897
5.5186	3.97377	8.30078	6.24286	11.0906	8.57835	13.8321	11.0836	16.5914	13.8365	19.3481	16.2812	22.1049	19.0484	24.8159	21.597	27.593	23.9525	30.3853	26.3909	33.109	28.917	35.9166	31.0654	38.648	33.4575	41.3971	35.3014	44.1386	37.4743	46.8903	39.3062	49.6775	41.0308	52.4419	42.58
5.5898	3.96197	8.28552	6.22129	11.0601	8.54318	13.8397	11.0558	16.5609	13.795	19.2947	16.2303	22.0413	18.9813	24.7904	21.5336	27.5116	23.8867	30.2912	26.2983	33.0175	28.8316	35.7869	30.9559	38.5157	33.3796	41.2801	35.2358	44.0063	37.3867	46.7707	39.2404	49.5122	40.8993	52.2563	42.4753
5.51351	3.94647	8.26518	6.20066	10.9583	8.51708	13.6998	11.0223	16.4897	13.7501	19.1956	16.1858	21.8964	18.9206	24.6938	21.4703	27.4022	23.799	30.1259	26.2252	32.903	28.7805	35.642	30.8609	38.358	33.2626	41.125	35.1553	43.8385	37.3039	46.552	39.1381	49.2935	40.8261	52.0554	42.39
5.48045	3.93527	8.21431	6.17551	10.9431	8.49133	13.6973	10.9896	16.421	13.6981	19.1142	16.132	21.8633	18.8579	24.6302	21.4192	27.3209	23.7332	30.0344	26.1351	32.7581	28.6758	35.5097	30.7877	38.1953	33.2017	40.9648	35.0481	43.691	37.1674	46.402	39.0504	49.1257	40.7068	51.885	42.278
5.46773	3.92394	8.16854	6.16038	10.9533	8.47083	13.6286	10.9631	16.3193	13.6625	19.0608	16.0841	21.8328	18.7992	24.526	21.3729	27.242	23.6552	29.9505	26.0863	32.6538	28.6051	35.3877	30.7171	38.0885	33.1189	40.7817	34.9507	43.546	37.0968	46.229	38.9628	48.9807	40.624	51.6535	42.2
5.48808	3.91655	8.14565	6.13522	10.9278	8.45021	13.5778	10.9272	16.276	13.6129	19.015	16.0349	21.7183	18.7397	24.3912	21.2705	27.0996	23.5847	29.8004	26.0279	32.5775	28.5296	35.2529	30.6245	37.9639	32.9923	40.6214	34.9044	43.3426	36.975	46.0739	38.8751	48.7925	40.5144	51.4933	42.1148
5.41178	3.9013	8.14311	6.11782	10.8312	8.42029	13.5447	10.9002	16.2404	13.5675	18.9438	15.9809	21.6115	18.6775	24.3174	21.2219	27.0309	23.5213	29.6885	25.911	32.43	28.4541	35.1283	30.5271	37.8113	32.9022	40.4968	34.7972	43.2129	36.9019	45.8984	38.7216	48.6145	40.4072	51.2899	42.0125
5.42959	3.88461	8.11768	6.10113	10.7549	8.39204	13.471	10.8582	16.1514	13.5212	18.898	15.9317	21.5124	18.6151	24.203	21.1829	26.8987	23.436	29.6046	25.8622	32.2952	28.3738	34.9553	30.4662	37.6917	32.8364	40.3366	34.6657	43.0654	36.785	45.7408	38.668	48.4492	40.3025	51.0788	41.9272
5.40924	3.86911	8.02358	6.07646	10.7396	8.36963	13.4354	10.8257	16.0751	13.475	18.7887	15.8847	21.492	18.559	24.1496	21.0733	26.797	23.363	29.4876	25.7721	32.2088	28.2641	34.8587	30.3663	37.501	32.7438	40.2451	34.6097	42.8848	36.7022	45.5933	38.5462	48.3093	40.1709	50.9338	41.8102
[truncated: 273 more rows]

## Sheet: Figure 3b
Electric field (kV mm-1)	Wrec (J cm-3)	Wtotal (J cm-3)	η (%)
10	0.323	90.91	0.355
15	0.739	89.3	0.828
20	1.326	88.71	1.494
25	2.085	87.81	2.375
30	3.08	87.67	3.512
35	4.136	86.78	4.767
40	5.44	86.69	6.275
45	6.785	86.51	7.843
50	8.162	86.72	9.412
55	9.565	86.76	11.024
[truncated: 8 more rows]

[truncated: 9 more sheets: Figure 3c, Figure 4a, Figure 4b, Figure 4c, Figure 4d, Figure 4e, Figure 4f, Figure 4g, Figure 4h]
